# Supplementary material for: Construction of a novel gene-based model for prognosis prediction of clear cell renal cell carcinoma
Source: Cancer Cell Int. 2020 Jan 28;20:27. doi: 10.1186/s12935-020-1113-6 (PMC6986036; doi:10.1186/s12935-020-1113-6)
Supplement: Supplementary file 1 — Additional file 1: Table S1. Clinical information of TCGA KIRC cohort and GSE39609 cohort. [file 12935_2020_1113_MOESM1_ESM.xlsx]

## Sheet: Sheet1
	Table S1: Clinical information of TCGA KIRC cohort and GSE29609 cohort
			TCGA						GSE29609
			Training Set (n=353)		Testing set (n=151)		Whole set (n=504)		External validation set (n=39)
	Gender	Male	230	0.651558	101	0.668874	331	0.656746	NA	NA
		Female	123	0.348442	50	0.331126	173	0.343254	NA	NA
	Age	Younger (≦65y)	234	0.66289	97	0.642384	331	0.656746	17	0.435897
		Older (﹥65y)	119	0.33711	54	0.357616	173	0.343254	22	0.564103
	T stage	T1	179	0.507082	81	0.536424	260	0.515873	11	0.282051
		T2	47	0.133144	18	0.119205	65	0.128968	5	0.128205
		T3	120	0.339943	49	0.324503	169	0.335317	22	0.564103
		T4	7	0.01983	3	0.0198675	10	0.0198413	1	0.025641
	N stage	N0	160	0.453258	67	0.443709	227	0.450397	31	0.794872
		N1	10	0.0283286	3	0.0198675	13	0.0257937	8	0.205128
		Nx	183	0.518414	81	0.536424	264	0.52381	0	0
	M stage	M0	288	0.815864	130	0.860927	418	0.829365	25	0.641026
		M1	59	0.167139	19	0.125828	78	0.154762	14	0.358974
		Mx	6	0.0169972	2	0.013245	8	0.015873	0	0
	TNM stage	I	174	0.492918	80	0.529801	254	0.503968	10	0.25641
		II	39	0.110482	14	0.0927152	53	0.105159	3	0.0769231
		III	79	0.223796	37	0.245033	116	0.230159	12	0.307692
		IV	61	0.172805	20	0.13245	81	0.160714	14	0.358974
	Grade	I/II	163	0.461756	68	0.450331	231	0.458333	13	0.333333
		III/IV	190	0.538244	83	0.549669	273	0.541667	26	0.666667
	Recurrence	No	244	0.691218	105	0.695364	349	0.69246	NA	NA
		Yes	109	0.308782	46	0.304636	155	0.30754	NA	NA
	Laterality	Left	158	0.447592	78	0.516556	236	0.468254	NA	NA
		Right	195	0.552408	73	0.483444	268	0.531746	NA	NA
	Total		353	1	151	1	504	1	39	1
