# Supplementary material for: Construction of a novel gene-based model for prognosis prediction of clear cell renal cell carcinoma
Source: Cancer Cell Int. 2020 Jan 28;20:27. doi: 10.1186/s12935-020-1113-6 (PMC6986036; doi:10.1186/s12935-020-1113-6)
Supplement: Supplementary file 2 — Additional file 2: Table S2. Differentially expressed genes (DEGs) with an adjusted p-value < 0.05 and absolute log2 fold change (FC) > 4. [file 12935_2020_1113_MOESM2_ESM.xlsx]

## Sheet: TableS3
Table S2: Differentially expressed genes (DEGs) with an adjusted p-value < 0.05 and absolute log2 fold change (FC) > 4
Gene	Log2FoldChange	P-value
PRR35	-8.6395	1.15e-265
AQP2	-14.5757	8.77e-265
SLC9A4	-9.69524	2.71e-260
ATP12A	-8.41871	9.42e-252
FXYD4	-11.1249	3.63e-248
TFAP2B	-8.55197	1.37e-244
MUC15	-10.2051	2.34e-243
PIK3C2G	-8.23922	8.61e-243
ACPP	-5.88226	4.54e-242
HRG	-9.21829	1.96e-240
HS6ST2	-7.81303	7.25e-239
UMOD	-14.4322	3.08e-236
BSND	-9.94311	8.69e-234
KNG1	-11.8974	2.77e-233
TRPV6	-5.64142	5.53e-232
DUSP9	-8.73254	8.43e-227
KCNJ1	-9.0913	8.99e-227
CLDN8	-10.9249	2.2e-226
CA10	-8.14027	2.13e-226
ESRRB	-6.38121	1.21e-225
SEMG2	-5.81377	2.65e-225
TMEM207	-8.62705	1.85e-224
GP2	-7.87777	6.57e-224
GABRA2	-8.64349	1.69e-221
COL4A6	-5.8298	5.81e-221
NELL1	-8.95019	7.4e-219
GPC5	-6.44104	2.55e-216
IRX2	-5.68008	7e-216
RALYL	-8.18669	7.65e-216
C4orf54	-7.75785	5.08e-215
KCNJ10	-7.26554	1.85e-213
CLDN16	-7.09947	9.89e-212
TMEM238L	-6.76867	1.05e-210
UNCX	-5.69198	1.07e-210
SCNN1G	-9.27319	4.59e-210
ELF5	-8.43666	5.98e-209
SLC12A1	-11.1521	7.25e-208
NRK	-6.99507	1.11e-207
FAM3B	-5.80226	2.43e-205
TMEM213	-10.0022	1.13e-199
ATP6V1G3	-8.54886	4.73e-199
NAT8L	-6.3514	9.79e-198
FOXI1	-9.43148	2.23e-197
BRINP3	-6.70131	3.13e-197
RANBP3L	-6.12459	6.02e-197
FRMD7	-6.91328	2.07e-196
AQP6	-8.27952	5.44e-196
NR0B2	-7.98853	6.33e-195
TYRP1	-7.62188	1.84e-194
ERVMER34-1	-5.82485	5.82e-194
OVCH2	-6.54614	3.72e-193
HEPACAM2	-8.32934	1.27e-192
GGT6	-7.78479	1.4e-192
EHF	-7.08229	2.05e-191
IRX1	-5.70123	2.98e-190
DMRT2	-8.27015	1.11e-189
SIM2	-4.37852	6.27e-189
SCNN1B	-6.5675	4.79e-188
PLA2G4F	-8.31067	7.74e-188
RHCG	-8.94876	2.57e-187
RASL11B	-5.44502	6.4e-186
SLC4A1	-8.53526	6.97e-186
SLC26A7	-6.5557	8.34e-186
CLCNKB	-8.22238	8.46e-186
ADH1C	-6.28484	5.74e-185
ATP6V0A4	-9.08184	6.69e-185
PRR15	-4.67726	6.7e-185
CLCNKA	-7.72735	1.37e-183
POU3F4	-6.50272	9.91e-184
EPB41L4B	-5.46561	3.03e-183
MCCD1	-7.31392	5.19e-183
FGF9	-7.80952	7.06e-182
PTGER1	-6.5181	2.2e-180
MFSD4A	-5.00468	2.3e-179
SLC4A9	-6.55027	4.47e-179
SFRP1	-7.04415	6.56e-178
ADGRF1	-8.06496	1.07e-177
CASR	-7.55701	1.04e-176
GCGR	-7.71126	1.59e-176
PLPPR1	-7.20197	6.34e-176
CLDN19	-7.3069	6.86e-175
SERPINA5	-7.21798	2.85e-174
VTCN1	-6.42729	4.01e-174
FAM169A	-4.38459	5.11e-174
TMPRSS2	-7.21578	1.94e-173
RHBG	-7.33321	2.11e-173
EPN3	-6.12589	2.56e-173
ACOT12	-5.66211	4.33e-173
TMEM45B	-4.52626	2.34e-172
SLC2A12	-4.49614	1.56e-171
SLC12A3	-8.33676	2.43e-169
KLHL14	-4.26037	1.32e-168
FAM167A	-4.30355	3.5e-168
ATP6V1B1	-6.64123	2.21e-167
MAPK4	-6.83687	3.58e-167
LHX1	-6.8384	2.16e-166
RAB25	-6.9403	7.36e-166
GRHL2	-6.92235	1.07e-165
VGLL1	-6.85306	2.36e-165
KLRG2	-6.27609	5.7e-165
ERBB4	-6.04802	1.25e-164
HELT	-4.47835	9.42e-165
MYO3B	-5.45768	5.67e-164
AC007906.2	-4.36492	1.79e-163
BMP7	-6.5067	8.14e-163
PROM2	-5.92979	7.8e-163
CHGB	-5.40161	1.92e-162
PRDM16	-4.31973	6.87e-162
SMIM5	-4.69969	7.35e-161
INPP5J	-4.9337	2.17e-159
SLC9A2	-6.30721	2.47e-157
OLFM3	-4.90863	3.1e-157
TMPRSS4	-6.21954	1.62e-156
PCDH9	-4.00563	1.42e-155
HCRTR2	-4.30897	1.5e-155
TNNC1	-4.29753	2.86e-155
WNK4	-4.53731	5.36e-155
SYT7	-4.60994	9.25e-155
GPC3	-4.73826	6.49e-154
KCNE1B	-4.90632	1.47e-152
GATA3	-4.00845	3.07e-152
SUSD4	-4.61829	3.81e-152
TMEM52B	-6.13622	6.07e-152
NUPR2	-6.59741	9e-152
ATP6V0D2	-7.39453	8.08e-151
FAM83B	-6.76072	9.56e-151
COL26A1	-5.81693	1.15e-150
CHL1	-4.82191	1.09e-150
LRRC2	-4.75932	1.35e-150
TSPAN8	-5.92455	1.81e-148
SPTBN2	-6.29363	2.35e-148
TDGF1	-6.40592	6.71e-148
CRISP2	-4.6574	1.27e-146
ESRP1	-6.58945	1.9e-146
GRIK5	-4.65481	6.35e-146
F11	-5.88109	1.03e-145
S100A2	-4.13851	2.2e-145
EGF	-6.53364	7.64e-143
FLRT1	-4.65094	4.23e-142
L1CAM	-5.66002	6.48e-142
EDDM3A	-4.43067	6.85e-142
SIAH3	-5.16411	2.65e-141
SLC13A2	-7.00245	7.24e-141
CALCA	-7.01481	1.98e-140
DNER	-5.43169	3e-140
KCTD8	-4.82234	6.89e-140
TMEM30B	-4.21627	7.51e-140
PCP4	-6.56309	8.49e-140
MFSD6L	-5.06501	2.58e-139
LYPD6B	-5.86995	4.1e-139
OXGR1	-5.60659	9.2e-138
SCN2A	-4.55057	3.57e-137
LIPH	-5.06149	5.32e-136
TJP3	-4.05506	9.8e-136
TMEM61	-6.26814	2.91e-135
GAL3ST3	-5.88926	5.47e-135
SRARP	-5.26495	1.4e-134
CALB1	-7.70735	3.28e-134
HOXB9	-4.53179	9.72e-134
CWH43	-6.16356	1.81e-133
FER1L6	-4.99099	5.19e-132
PROX1	-4.45495	5.1e-132
RBBP8NL	-5.35489	7.54e-132
PCARE	-4.97387	1.52e-131
ODAM	-5.63693	2.49e-130
TRPV5	-5.01187	4.56e-130
BMPR1B	-5.58944	1.03e-128
PVALB	-6.67652	3.41e-128
SH3GL2	-5.82117	3.91e-128
WNT9B	-4.35197	2.32e-127
ALDH3B2	-5.12998	2.66e-127
MRAP2	-4.40616	6.28e-127
CNTN1	-5.76062	7.11e-127
PPP1R1B	-5.37285	1.63e-126
OVOL2	-5.46535	4.18e-126
TNNI1	-5.08745	4.33e-126
GRM1	-4.48935	6.11e-126
TFCP2L1	-6.06837	1.25e-123
PAPPA2	-5.57932	1.92e-123
ABCA4	-4.42117	5.16e-123
CEL	-4.19719	7.31e-123
TNNT2	-5.24798	1.16e-122
C16orf89	-4.30488	3.93e-122
RIMBP2	-4.23368	7.36e-122
TCEAL2	-5.73412	5.3e-121
FOLR3	-5.28333	8.98e-121
FREM1	-4.91182	4.45e-120
PRSS22	-5.55505	6.5e-120
ANKRD34B	-4.72594	2.01e-119
STAP1	-4.47434	2.56e-119
MAP3K15	-4.11433	4.35e-119
OLFM4	-5.89646	8.5e-119
TAGLN3	-5.16683	2.5e-118
CYP2B6	-5.91757	3.25e-118
KSR2	-4.19124	4.22e-118
ENPP6	-4.41587	2.63e-117
PAK6	-4.4595	3.8e-117
SOSTDC1	-5.12475	4.75e-117
NXPH2	-5.65118	2.83e-116
TPPP2	-4.2453	2.09e-115
AGR2	-6.05355	7.49e-115
TCF24	-4.30552	1.18e-114
SOST	-6.49494	1.53e-114
VWA5B1	-5.09729	2.35e-112
CRHBP	-4.22106	4.8e-112
SOWAHA	-4.70591	9.38e-111
NEXMIF	-4.66382	1.59e-110
DIRAS1	-4.38125	1.93e-110
KLK6	-6.43576	2.51e-110
ANKRD2	-4.70095	2.98e-109
C1orf116	-4.76493	9.27e-109
SIX4	-4.13918	1.79e-107
GUCA1C	-4.00723	2.35e-106
LSAMP	-4.9853	2.45e-106
ITLN1	-4.26382	1.92e-105
DPP6	-4.72662	2.07e-104
NDUFA4L2	6.59048	2.69e-104
CHP2	-4.44733	5.16e-104
FOXJ1	-4.80439	8.36e-104
NTNG1	-5.46831	1.63e-102
HMX2	-4.37119	1.93e-102
GADL1	-4.64474	7.86e-102
B4GALNT2	-5.22352	2.58e-101
PLPP4	-4.05959	2.06e-100
NOS1	-4.27764	2.13e-100
SLC7A13	-6.19678	4.7e-99
AQP5	-4.58785	1.3e-98
SALL3	-5.71969	2.41e-98
KCNJ13	-5.06763	5.33e-98
WNT7A	-4.19035	9.73e-98
TACSTD2	-4.84922	1.37e-97
ESRRG	-4.07267	1.67e-96
ROS1	-5.09807	4.16e-96
SYT10	-5.4188	1.38e-94
RPS6KA6	-4.1754	7.34e-94
FGFBP1	-4.44099	1.69e-93
PAK5	-4.49546	3.86e-93
ANO5	-4.04451	4.98e-93
ASB15	-5.07134	7.94e-93
LRRC52	-4.36339	2.11e-92
C9orf135	-4.20272	2.89e-92
KLK1	-6.09921	5.52e-92
PRR15L	-4.28285	6.12e-92
FBN3	-4.9919	1.18e-91
RPRM	-4.66317	3.77e-91
TDRD5	-4.49936	4.21e-91
MAB21L4	-5.34151	8.14e-91
CNTN3	-4.73757	1.89e-90
SCN7A	-4.73935	2.31e-90
EGLN3	4.23477	2.11e-90
FMN2	-4.53242	1.25e-89
FOXA3	-4.5398	2.58e-89
KBTBD12	-4.5105	2.81e-89
MT1H	-5.86211	4.98e-89
NNMT	4.56314	4.73e-89
APELA	-4.91746	1.16e-88
CYP17A1	-4.23484	3.73e-88
LRP1B	-4.04735	7.58e-88
RASSF10	-4.05329	1.15e-86
SLC9A3	-4.45986	1.36e-86
PCDHB1	-4.11493	2.52e-86
LAD1	-4.00242	2.08e-86
SERPINA4	-4.8993	4.86e-86
SLC30A2	-4.63606	4.33e-86
MOGAT2	-4.44855	6.82e-86
NPHS2	-8.06727	6.38e-86
TTPA	-4.00109	8.1e-86
IYD	-4.36017	3.09e-85
FGF10	-4.09182	1.29e-84
ANGPTL4	5.61889	1.18e-84
SCN2B	-4.24348	1.76e-84
C3	4.45348	5.06e-84
SMIM22	-4.18859	1.34e-83
NDNF	-5.22551	1.04e-83
2019-03-10	-4.10299	2.79e-83
XPNPEP2	-5.29464	2.57e-83
SCNN1A	-4.98913	3.69e-83
CDKN2A	5.5549	2.1e-82
KLK7	-5.65835	2.23e-82
MT1G	-5.4801	2.93e-82
SLC14A2	-5.07644	4.21e-82
INSRR	-4.36528	8.57e-82
SVOPL	-4.52034	2.67e-81
CFAP74	4.09008	4.43e-81
FRG2C	-4.44163	1.96e-80
HPCAL4	-4.36127	7.42e-80
TDRD1	-4.00325	1.38e-79
CCBE1	-4.04777	2.34e-79
DDN	-4.99448	3.69e-78
PPP1R1A	-5.44837	1.48e-77
HPD	-5.01219	9.54e-77
SLC24A2	-4.42638	2.57e-75
DIO1	-4.51858	2.46e-75
ATP2B3	-4.02303	1.99e-74
UGT2A1	-4.90215	2.05e-74
CHRDL1	-4.7179	1.46e-74
CR2	-4.50464	2.1e-73
CRABP1	-5.06605	3.01e-73
ADAMTS19	-4.13297	5.06e-73
SIM1	-5.09378	3.58e-73
SLC38A3	-4.15189	2.45e-72
MAL	-5.30932	2.44e-72
WNT7B	-4.60663	5.05e-70
SLC13A3	-5.17747	4.68e-70
CTXN3	-5.45887	1.98e-69
ADH1B	-4.20837	3.38e-69
DPEP1	-4.48578	5.88e-69
DPP10	-4.21351	1.22e-68
SSTR5	-4.14765	2.49e-68
TUBAL3	-4.74432	1.04e-67
GALNT17	-4.31805	5.17e-67
LMX1B	-4.80891	2.79e-66
SPAG4	4.236	9.42e-66
TAC1	-4.04431	1.75e-65
HILPDA	4.93423	3.44e-65
STC2	4.87141	1.53e-64
SIGLEC8	6.02634	2.27e-64
HSD11B2	-4.23665	1.45e-64
SLC22A8	-6.31601	2.39e-63
SLC30A8	-4.15903	1.77e-62
SLC5A2	-4.05185	7.92e-61
TMEM155	5.2196	1.58e-60
FOXI2	-4.15749	5.08e-60
ITGAD	4.7355	3.45e-59
SLC36A2	-5.21165	1.72e-58
ALB	-4.2689	2.14e-58
GABRD	6.16778	1.59e-57
CKMT1B	-4.22283	5.66e-56
NPHS1	-5.0449	4.6e-55
CYP1A1	-4.12277	1.37e-53
CALML3	-4.36059	5.12e-53
HTRA4	4.38642	1.59e-51
CPNE6	-4.01559	1.65e-51
FABP1	-4.59814	3.49e-51
TREM2	4.74289	2.51e-49
CYP4F2	-4.746	2.66e-47
HMGCS2	-4.71559	1.51e-46
PLG	-5.05202	7.12e-46
TTR	-4.02408	3.58e-45
SOX11	5.20393	1.24e-43
OR2A4	5.29214	3.38e-43
SLC34A1	-4.49493	3.59e-43
CDCA2	5.44202	1.55e-42
C7	-4.89111	2.73e-42
PLA2G7	4.08197	5.87e-42
RUFY4	4.01773	1.97e-41
INHBB	4.15648	3.22e-41
VSIG1	4.0251	5.01e-41
SDS	4.47383	1.11e-40
ALOX15B	4.44146	6.04e-40
AHNAK2	4.00183	6.34e-40
CA9	9.22533	1.45e-37
APOC1	5.18367	2.7e-37
TNFSF9	4.02362	3.86e-37
HS3ST2	4.66721	7.06e-37
COL23A1	5.59399	6.66e-37
MUC12	4.0907	4.42e-36
DCN	-4.15432	2.81e-36
ADAMDEC1	4.88712	3.39e-35
TRPA1	4.25502	7.05e-33
PTPRN	4.94646	7.97e-33
FABP6	6.72387	1.24e-32
ENPP3	5.22963	2.09e-32
ALDOB	-5.07543	8.26e-32
HSF4	5.51834	3.68e-31
IDO1	4.10321	7.14e-30
GRIK3	5.86037	1.14e-29
ADAM18	5.01071	3.11e-27
NXPH4	4.28308	3.77e-27
TNFAIP6	6.54072	4.77e-26
KISS1R	6.50992	7.82e-26
C5orf46	7.468	3.24e-25
CXCL13	4.82154	5.3e-25
HTR6	4.7185	5.77e-25
KCNK9	4.09432	1.26e-24
HAPLN1	4.65647	5.62e-24
PADI1	4.64534	1.59e-23
CCL18	5.41528	5.22e-23
PIGR	-4.04018	3.48e-23
FAM153C	4.31312	8.72e-23
DOC2A	5.45618	1.89e-22
BIRC7	5.60843	8.17e-22
RAB42	4.14444	1.24e-21
CD70	7.42537	1.6e-21
NPTX2	7.11049	5.96e-21
MYEOV	6.09298	1.31e-20
IL20RB	4.41419	8.12e-19
GUCA2B	4.02505	5.63e-18
PLPPR5	5.07742	7.5e-18
MCHR1	4.53347	2.74e-17
TEX11	4.00662	3.68e-17
CYP2J2	4.57061	4.07e-17
PNCK	6.69793	1.26e-16
PTHLH	4.72992	1.09e-15
DNAH11	4.45222	5.02e-15
C10orf99	4.88664	8.28e-15
SLC6A3	7.2781	8.53e-13
PPDPFL	4.36785	4.7e-12
FABP7	9.25539	6.72e-12
