# Supplementary material for: Construction of a novel gene-based model for prognosis prediction of clear cell renal cell carcinoma
Source: Cancer Cell Int. 2020 Jan 28;20:27. doi: 10.1186/s12935-020-1113-6 (PMC6986036; doi:10.1186/s12935-020-1113-6)
Supplement: Supplementary file 3 — Additional file 3: Table S3. 40 overlapping candidate genes. [file 12935_2020_1113_MOESM3_ESM.xlsx]

## Sheet: TableS2
Table S3: 40 overlapping candidate genes
Samples	NNMT	CDKN2A	AHNAK2	PTPRN	HSF4	C5orf46	CXCL13	PADI1	PPDPFL	TMEM213	RANBP3L	HEPACAM2	GGT6	PRR15	MCCD1	CASR	PLPPR1	FAM169A	TMEM45B	TMEM52B	ATP6V0D2	CHL1	FER1L6	FREM1	SOSTDC1	C1orf116	DPP6	RPS6KA6	C9orf135	PRR15L	CYP17A1	PCDHB1	SCNN1A	SVOPL	MAL	CTXN3	CPNE6	PLG	SLC34A1	PIGR
TCGA_BP_4782	11.7135	1.9859	5.6659	0.6239	4.1433	3.0145	2.5756	3.8983	-9.9658	-2.2447	-2.4659	-9.9658	0.9935	-0.5756	-0.1993	-1.5951	-2.7274	-2.8262	1.5064	-0.2498	-0.1504	-0.5125	-2.9324	-1.3548	1.2455	2.5731	-6.5064	0.044	-3.458	5.5352	1.2696	-9.9658	6.8913	-0.9406	4.9677	-3.6259	-5.5735	2.3451	-2.1779	7.8953
TCGA_B0_4822	10.0323	2.4597	5.0264	3.2034	7.5295	7.1819	0.517	3.9682	3.6646	-6.5064	-5.5735	-5.0116	-5.5735	-1.1172	-5.0116	-4.2934	-9.9658	-4.6082	-2.5479	-1.685	0.03	0.3796	-9.9658	-3.458	-4.6082	-3.816	-5.5735	-2.1779	-5.0116	-5.0116	-3.1714	-9.9658	-0.1993	-9.9658	0.9935	-9.9658	-9.9658	2.1378	-3.6259	-6.5064
TCGA_CJ_4895	10.6551	3.0002	6.0659	1.4962	7.1321	4.1875	4.9026	0.7233	0.8726	-9.9658	-2.8262	-9.9658	-3.6259	0.7664	-3.458	-9.9658	-6.5064	-3.6259	-0.7346	0.5859	-2.8262	0.099	-6.5064	-1.7809	-9.9658	-5.5735	-6.5064	-5.5735	-4.035	-2.1779	2.8936	-9.9658	0.1519	-5.0116	0.3685	-9.9658	-3.1714	-1.5105	-2.8262	1.2756
TCGA_CJ_4882	10.1055	4.01	6.532	-0.0574	6.6333	5.0153	4.6634	-0.4719	2.8602	-1.0862	-0.8599	-9.9658	-1.0559	1.3735	-0.6193	-1.9942	-2.3884	-2.3884	3.1079	-0.2498	-1.3921	-0.5332	-5.5735	0.2277	-0.8599	-1.685	-0.4131	-2.2447	-2.1779	0.3231	-0.9686	-3.0469	2.236	-2.9324	3.7259	-4.035	-9.9658	-0.2328	-3.1714	7.0056
TCGA_B0_4817	12.022	3.345	5.0148	2.5828	7.5361	5.4169	2.183	1.1117	7.0677	-4.6082	-2.9324	-9.9658	-4.035	0.1648	0.7748	-5.5735	-5.0116	-5.5735	2.5363	-1.5951	-3.6259	-3.1714	-5.5735	-5.0116	-4.6082	-3.0469	-5.5735	-9.9658	-9.9658	0.434	-0.9686	-5.5735	2.9839	-4.2934	4.9796	-1.3183	-5.5735	-2.7274	-2.7274	3.6184
TCGA_B0_4824	8.4243	2.3366	4.9449	0.5069	8.3612	-2.6349	1.8643	-0.2671	-2.6349	-3.3076	-2.9324	-9.9658	-2.4659	-2.114	-3.1714	0.2881	-5.0116	-1.8314	-1.4305	-0.0877	-9.9658	-0.6193	-3.6259	1.0079	0.4657	-0.9971	-3.3076	-5.0116	-9.9658	-1.7322	-0.0877	-5.5735	0.5271	-9.9658	1.4547	0.7916	-2.9324	0.4233	-1.0262	0.8883
TCGA_B8_5549	11.702	2.7073	3.2541	-2.3147	4.863	0.1776	1.3397	2.9224	-4.6082	-5.5735	-2.4659	-9.9658	-3.6259	-1.3548	-2.4659	-3.6259	-6.5064	-2.5479	2.0147	-1.4305	-2.1779	-1.685	-4.2934	-3.458	-1.2481	0.2762	-2.8262	1.4704	-0.7834	3.136	-1.9942	-9.9658	3.7867	-0.6873	3.4713	-3.0469	-9.9658	5.7209	0.1903	3.6172
TCGA_B0_4713	11.5806	3.2587	4.3442	-0.7834	5.8089	4.7307	1.2147	1.7446	3.4556	-5.5735	-2.9324	-9.9658	-0.3201	-1.0862	2.8321	-5.5735	-4.6082	-4.035	0.9115	-3.816	-9.9658	-2.114	-9.9658	-4.035	-4.6082	0.7407	-5.0116	-3.816	-2.9324	0.547	-1.5522	-5.0116	2.5996	-3.0469	2.9224	-2.114	-5.0116	4.499	-0.7834	5.5113
TCGA_BP_4994	6.1922	3.0002	1.2085	-5.0116	5.0769	1.5854	-0.3383	-4.035	-9.9658	8.1724	2.2603	7.3457	4.5255	1.4962	0.0718	2.0076	2.3677	3.1162	-1.685	4.3385	8.5928	4.2958	1.0293	3.3897	-0.4521	2.609	-3.6259	2.6114	-4.2934	4.3527	2.4779	-1.0262	7.6023	2.7422	8.1759	-0.5332	-4.6082	0.679	-0.3383	3.4856
TCGA_B0_4696	9.3184	7.0929	1.9377	-5.5735	4.7656	5.0597	2.4727	-1.2142	-9.9658	-5.0116	2.6418	-4.2934	-3.3076	-1.4305	-9.9658	-9.9658	-9.9658	-2.6349	-4.2934	-0.8863	-3.816	0.2029	-5.5735	-3.458	4.01	-0.9132	-4.6082	2.909	-4.035	-0.9686	-4.035	-9.9658	4.6679	-4.2934	-2.3884	-9.9658	-9.9658	-4.2934	-9.9658	-3.458
TCGA_CZ_4866	10.2462	2.5876	5.4806	-1.3548	6.3704	-9.9658	-2.7274	-0.9132	-1.4305	-9.9658	-3.816	-9.9658	-3.0469	-0.0277	-0.1031	-3.816	-3.458	-4.035	1.196	0.9191	-0.8863	2.1247	-5.0116	0.099	-1.3183	-1.5105	-3.6259	-9.9658	-4.6082	4.0636	-0.2328	-3.816	0.679	0.9568	-0.8084	-0.3752	-0.7588	-0.013	2.4035	8.3499
TCGA_CJ_4640	10.5187	3.6894	3.927	-3.1714	2.4857	4.8274	-0.8863	-3.1714	-3.1714	-4.6082	-1.5522	-5.0116	-5.5735	1.4962	-2.4659	1.0573	-5.0116	-3.6259	1.1184	-0.1187	-1.9379	-2.1779	-6.5064	-0.0877	-1.0262	3.3105	-5.5735	-0.1993	-9.9658	1.8201	0.3115	-9.9658	4.9045	-4.6082	6.3873	0.4761	-4.6082	-0.2328	0.03	8.8218
TCGA_BP_4761	12.1935	3.3017	6.0915	1.3679	4.9189	7.6684	3.245	0.4016	-0.8863	-9.9658	-4.6082	-6.5064	-3.3076	2.6067	-9.9658	-6.5064	-9.9658	-5.5735	-4.6082	-3.458	-5.0116	1.3454	-6.5064	-4.035	-9.9658	-0.9406	-4.6082	-5.0116	-3.458	3.2959	-1.1811	-6.5064	6.6498	-0.5756	6.7715	-6.5064	-9.9658	-4.035	-3.0469	3.3535
TCGA_CJ_4873	11.35	4.741	5.0135	-1.8836	6.4743	5.0326	2.753	-0.5756	-1.3183	-3.3076	-5.5735	-9.9658	-2.9324	-0.3752	-3.6259	-5.0116	-6.5064	-3.816	-2.8262	0.9935	-0.4921	-0.1993	-9.9658	-1.9379	-9.9658	-2.1779	-4.035	-1.0559	-4.6082	1.4228	-9.9658	-3.0469	2.3871	-1.6394	3.6691	-9.9658	-9.9658	-0.1504	-4.2934	2.7292
TCGA_B2_4102	8.9016	1.6512	3.4075	-1.4699	6.4238	2.5634	0.2762	-1.4699	-3.816	-2.7274	-4.035	-6.5064	-2.8262	-0.4521	-5.0116	-2.3147	-9.9658	-2.3147	0.6425	1.0222	-6.5064	-0.7346	-3.816	-0.9132	1.2636	0.3115	-1.9379	1.0433	0.605	1.934	-1.6394	-3.6259	4.3541	-2.5479	4.8939	0.3115	-5.5735	-0.0877	-0.3752	4.8929
TCGA_AK_3450	11.8628	2.9729	0.2522	-0.4325	6.247	-0.8339	-3.1714	-5.0116	1.4652	-1.7809	-2.1779	-3.1714	1.2333	-0.7834	2.9984	-4.2934	-1.5105	-4.035	0.7407	-1.7322	-1.1811	-1.5105	-3.6259	0.0014	2.128	-1.4699	-4.035	-5.0116	-1.5951	2.036	1.5165	-5.0116	0.2998	-9.9658	5.1102	3.1653	0.0854	-1.9379	2.8422	5.9575
TCGA_A3_3307	11.1179	2.5972	5.1883	-1.1811	7.0087	3.9524	4.0653	-2.7274	0.9716	-2.6349	-0.9132	-1.8836	-2.8262	-1.4699	-9.9658	0.537	-2.8262	-2.6349	0.1257	-1.2481	-1.5522	-0.2845	-5.5735	1.4011	0.2154	-5.5735	-1.9379	-1.0862	-9.9658	0.9268	-1.3548	-9.9658	3.1393	-9.9658	5.4532	2.7931	-2.7274	6.1793	-0.4521	2.1047
TCGA_MM_A564	9.2565	3.47	3.794	1.3397	8.9842	8.9324	-0.7346	-3.3076	7.8699	-9.9658	-4.035	-6.5064	-9.9658	-1.0862	-5.0116	-9.9658	-4.6082	-5.5735	-5.0116	-3.3076	-9.9658	-3.458	-9.9658	-3.458	-2.4659	-5.5735	-4.2934	-1.2828	-2.9324	-4.035	-2.9324	-9.9658	-2.5479	-3.816	-0.7588	-9.9658	-6.5064	-3.3076	-4.6082	-5.5735
TCGA_B0_5117	3.2752	0.8647	4.0198	-9.9658	2.7508	-9.9658	-2.5479	-2.7274	-3.458	6.8698	1.8282	6.2873	4.2212	-0.0425	1.0983	-0.8863	1.5316	0.8647	-3.1714	-0.2498	8.5273	3.0893	-3.816	3.4411	-0.9132	1.0222	-4.6082	0.24	-3.458	2.5511	1.1577	-9.9658	7.6061	2.6138	8.2539	-4.6082	-5.5735	-3.0469	-6.5064	0.7664
TCGA_A3_3382	11.961	3.3163	4.6938	5.9526	7.9529	7.9228	1.7229	1.2394	-0.3383	-9.9658	-3.3076	-4.035	-6.5064	-1.6394	-9.9658	-9.9658	-9.9658	-2.3147	-6.5064	-0.5756	-3.0469	0.1519	-3.458	-4.035	-1.7322	-3.816	-4.6082	1.1447	-9.9658	-3.1714	-3.0469	-4.035	3.0428	-4.2934	0.7321	-9.9658	-9.9658	-1.3183	-0.8599	-2.114
TCGA_B8_5545	11.2895	2.1702	2.8219	-1.3921	4.359	3.0568	-0.2845	3.5669	-2.7274	-2.6349	-2.114	-5.0116	-1.4305	1.5563	-1.9379	-2.9324	-3.458	-2.1779	0.1124	0.1648	-0.394	0.4125	-5.5735	0.9115	4.4277	-1.3921	-4.035	1.7097	-2.7274	4.5565	-0.2498	-4.035	3.5436	2.128	2.0742	-9.9658	-1.7322	3.453	4.0541	5.8007
TCGA_CW_5585	6.8414	2.6715	6.4226	-1.1172	6.7509	3.5461	-9.9658	-4.2934	-4.6082	-3.3076	-1.7322	-9.9658	-0.7108	-2.2447	-5.0116	4.2987	-3.6259	-3.1714	-5.0116	-3.1714	-6.5064	-2.1779	-6.5064	1.5563	1.5854	-5.0116	-3.816	1.692	-4.6082	-2.0529	0.1124	-0.4521	2.4727	-5.5735	-0.0877	0.2029	-3.3076	5.4403	2.4332	2.0604
TCGA_B4_5836	11.4371	3.3148	3.7961	0.7832	5.9463	6.7362	0.5568	0.2154	7.1593	-6.5064	-3.0469	-5.0116	-5.0116	-0.9971	-5.0116	0.8408	1.4494	-3.458	-2.9324	-1.3921	-4.6082	0.537	-5.5735	1.6281	1.9149	-4.035	-2.4659	-6.5064	-4.6082	-3.0469	-0.6193	-9.9658	2.362	-2.6349	2.9338	2.4252	-5.5735	-2.6349	-2.2447	-0.0574
TCGA_CZ_5984	12.1822	2.9784	4.0055	4.0909	5.1676	6.5607	-0.3383	0.0014	2.982	-2.114	-2.3884	-4.6082	-4.035	2.1247	-2.8262	-1.7809	-6.5064	-3.0469	3.2096	-0.1993	-3.458	-0.8339	-0.2845	-4.2934	-5.0116	2.7487	-9.9658	-3.6259	-1.685	2.7139	-4.035	-5.0116	5.2593	-3.816	6.7955	-2.8262	-9.9658	2.7847	-1.7322	8.1483
TCGA_CZ_5467	11.7764	2.3843	5.7759	-3.458	6.1661	2.5112	-0.4921	-0.1665	-0.7108	-4.2934	-4.6082	-9.9658	-4.2934	-1.2481	-9.9658	-6.5064	-0.9971	-4.2934	-0.9686	-1.4305	-6.5064	-0.0574	-6.5064	-3.3076	-3.6259	-5.0116	-5.5735	0.5763	-3.816	-3.1714	-1.2828	-6.5064	2.5363	-9.9658	6.1719	-0.5756	-4.2934	-2.4659	-2.9324	5.3917
TCGA_B0_4810	11.0432	4.1011	5.4702	3.5982	7.8572	5.8533	4.0765	0.5955	0.03	-2.6349	-2.6349	-9.9658	-3.458	-1.1488	-9.9658	0.0014	-3.458	-3.6259	-1.8314	-0.6873	-3.458	-3.6259	-5.0116	-0.7108	-1.8314	-2.6349	-5.0116	-0.5973	-9.9658	-0.4921	-2.0529	-6.5064	2.9948	0.688	4.3944	-5.5735	-9.9658	-1.1488	-1.4305	6.6601
TCGA_B0_4945	10.1649	1.5316	6.1869	-6.5064	5.3615	3.4583	1.6649	6.5603	-3.3076	0.6608	-1.0862	-1.1488	-1.2828	1.1447	-1.4699	-0.6643	-2.6349	-2.4659	2.3926	0.9038	0.4016	1.9073	-4.035	-0.394	0.24	0.8568	-1.9942	0.4552	-0.6643	0.7058	-0.2328	-5.0116	3.7667	-6.5064	4.664	0.03	-4.6082	-1.0862	-5.0116	7.6879
TCGA_CJ_4884	9.1164	2.7889	6.1735	-2.4659	6.8039	2.108	1.9895	-1.1811	5.2574	-6.5064	-2.4659	-5.5735	-4.6082	-0.0425	-4.6082	-6.5064	-9.9658	-2.9324	-2.3147	-0.1031	-0.4719	1.1447	-6.5064	-4.2934	-2.5479	-2.1779	-4.6082	-1.9942	-5.0116	-0.5125	1.614	-9.9658	0.1519	-9.9658	0.6608	-4.035	-2.3884	-0.9406	2.826	5.2869
TCGA_AK_3455	10.257	2.0673	2.043	-5.0116	7.6725	-0.013	4.1002	-2.2447	-2.7274	-3.3076	-2.6349	-3.0469	-6.5064	-2.6349	-9.9658	-3.816	-0.1345	-1.0262	-0.5332	-0.8599	-1.3183	-0.9132	-4.035	-0.5543	-5.0116	-5.0116	-5.5735	-0.6416	-0.1031	-1.9379	1.177	-9.9658	-0.1665	-9.9658	4.533	6.4106	-9.9658	5.0871	-2.114	5.8917
TCGA_B0_5711	9.4032	2.4883	4.1417	-0.8863	5.0592	4.3406	1.2576	-1.7322	1.7744	-5.0116	-2.9324	-9.9658	-4.6082	-1.8836	-2.8262	-3.816	-9.9658	-3.0469	0.5666	-1.4699	-1.1811	-1.4699	-6.5064	0.6608	-1.5522	-3.816	-2.0529	1.4547	-3.6259	-0.9132	-2.8262	-5.5735	1.9968	-3.458	6.149	-0.5543	-4.035	-1.4699	-0.5973	3.0515
TCGA_CJ_5681	8.8523	3.9515	1.6045	0.0158	2.0254	-2.3147	-5.0116	1.6512	-4.2934	-5.5735	-3.816	-9.9658	-2.7274	-0.4131	2.8076	-6.5064	2.8117	3.9213	2.6715	-0.8599	-1.9942	-0.3752	-5.5735	3.6883	-4.035	2.8117	5.3324	-6.5064	-9.9658	-1.2828	10.6901	-9.9658	-0.2845	-2.6349	5.9982	-5.0116	1.1447	-0.1031	2.0254	1.6785
TCGA_CJ_4870	10.8299	4.1335	5.318	-0.6873	4.927	5.0166	-5.5735	-0.4719	-0.7834	-2.7274	-1.7809	-6.5064	-3.6259	-0.5125	-3.6259	-0.3022	-5.5735	-3.816	-1.9942	-2.3884	-0.5543	-3.6259	-9.9658	0.679	-5.5735	-2.6349	-3.6259	-0.6193	-9.9658	-2.6349	-2.1779	-6.5064	2.0535	-2.3147	3.0825	-4.6082	-4.2934	5.62	-3.816	2.8502
TCGA_CZ_5456	10.4987	3.4398	2.4649	6.5981	6.0871	7.1609	1.7229	-3.458	-0.394	-3.816	-4.2934	-4.035	-4.2934	-0.3566	0.2522	-3.6259	-6.5064	-2.1779	-2.6349	0.5763	-1.1811	-2.4659	-3.3076	-5.5735	-1.4699	-2.6349	-4.2934	-3.458	-3.3076	-2.5479	-3.816	-4.2934	2.7007	-9.9658	0.3231	-9.9658	-9.9658	1.8918	-1.5105	-1.7322
TCGA_BP_4967	10.5991	1.5415	6.6313	-0.3022	7.0789	5.7309	-2.8262	1.8643	-5.0116	-3.6259	-3.458	-5.5735	-2.5479	1.2756	-4.6082	-4.6082	-5.0116	-1.4699	-1.0862	-0.7346	-6.5064	-2.1779	-2.8262	-3.816	-0.5332	-1.0862	-3.816	0.7579	-1.9942	1.5415	-3.1714	-4.2934	3.9374	3.4371	-0.2328	-4.2934	-9.9658	-0.7346	0.4865	5.7701
TCGA_B0_4836	11.5656	3.7028	6.011	5.0365	6.848	8.7177	4.6376	-2.2447	6.7249	-1.5951	-1.3548	-3.6259	-3.1714	-1.0862	-5.0116	-3.0469	-4.2934	-2.9324	-0.9406	-2.0529	-1.2142	0.2642	-4.6082	-2.2447	-0.1187	-3.1714	-4.2934	-1.7322	-2.7274	-1.2828	-9.9658	-9.9658	3.2856	-3.1714	2.3953	-4.2934	-1.8836	-0.0425	-2.5479	6.2724
TCGA_B0_5092	10.2709	3.7237	5.7307	-2.1779	7.4671	4.8465	5.522	2.9205	0.1776	-5.0116	-2.3147	-9.9658	-2.2447	-2.3884	-5.0116	-3.6259	-3.6259	-3.0469	-1.6394	-0.0725	-5.0116	-2.5479	-9.9658	-4.035	-3.6259	-1.3183	-4.2934	-2.6349	-4.6082	-0.9686	-4.6082	-5.5735	0.2522	-3.3076	4.3442	-2.3884	-4.035	-0.8599	2.0254	3.5124
TCGA_BP_5175	12.5214	3.136	5.4084	-0.5756	6.8021	7.3951	2.3926	-2.0529	4.2728	-9.9658	-6.5064	-6.5064	-5.0116	-2.114	-5.5735	-4.035	-5.5735	-6.5064	-0.013	-2.6349	-6.5064	1.1184	-6.5064	-4.2934	-9.9658	-2.5479	-6.5064	-9.9658	-1.9379	-0.1665	-3.458	-5.0116	3.6759	-2.0529	-1.5522	-6.5064	-9.9658	0.8327	-1.5522	7.5392
TCGA_A3_3383	10.4059	2.2237	3.773	0.3573	6.8102	-1.1811	1.9822	-0.0877	-2.6349	-6.5064	-4.035	-9.9658	-3.816	-0.2845	-2.5479	-1.4305	-5.5735	-5.0116	-0.5332	-1.0559	-4.2934	-0.6873	-9.9658	1.1382	-4.6082	-2.1779	-6.5064	-1.8314	-3.6259	0.4967	-0.8084	-6.5064	0.8961	-2.8262	6.366	-2.7274	-2.5479	6.3133	-1.5522	0.1648
TCGA_B0_4844	13.0677	3.1129	7.091	1.2992	8.0912	6.9759	4.5261	-0.2328	6.4999	-5.0116	-3.458	-6.5064	-3.0469	-0.9132	-4.035	-6.5064	-6.5064	-5.5735	2.3704	-1.9379	-3.1714	-2.2447	-5.5735	-3.0469	-4.035	-3.6259	-4.2934	-1.8314	-4.2934	-1.2481	-9.9658	-9.9658	3.6195	-2.5479	3.2282	-9.9658	-9.9658	-0.5125	-0.394	-2.7274
TCGA_BP_4158	9.6617	1.5854	5.4777	0.1648	9.5362	0.8647	-1.0862	-0.9971	-4.6082	-4.6082	-2.5479	-5.5735	-3.6259	-1.5105	-9.9658	-9.9658	-6.5064	-4.035	-0.4719	-1.8314	-3.0469	-4.6082	-9.9658	-1.8836	-1.7809	-3.816	-1.0862	-0.4325	-9.9658	-2.6349	-2.6349	-6.5064	1.8404	-9.9658	0.2642	-5.5735	-9.9658	0.7579	-1.1811	-2.9324
TCGA_BP_4998	10.4294	2.6232	5.8266	-1.2828	7.866	4.2488	0.7664	8.4578	-3.6259	-1.8836	-1.3921	-5.5735	-1.0559	0.6332	-5.5735	-2.2447	-4.6082	-2.6349	2.4985	0.7916	-0.5125	-1.2481	-5.5735	-1.2481	0.6517	0.3115	-2.7274	1.2756	-4.6082	4.7302	-0.1345	-5.5735	5.7126	-3.458	5.0113	-3.6259	-2.6349	3.1637	2.3222	6.0542
TCGA_CJ_5671	9.7469	3.5923	4.3335	4.6462	4.8385	6.0354	0.9568	-1.2142	0.9935	-3.1714	-3.0469	-6.5064	-4.6082	-0.1504	-2.3147	-6.5064	-6.5064	-2.3147	-0.8339	0.7916	0.7999	0.2762	-6.5064	-4.035	0.2998	-0.7346	-3.1714	-3.1714	-4.6082	-5.5735	0.547	-9.9658	0.9191	-4.6082	1.2576	-4.6082	-3.1714	-0.394	-2.5479	-3.816
TCGA_BP_4960	10.8187	2.7868	4.6189	1.7532	8.7367	7.5353	1.9564	-1.1172	3.2189	-5.5735	-5.5735	-5.5735	-3.816	-2.5479	-3.3076	-4.6082	-5.5735	-5.5735	-2.1779	-0.5332	-5.5735	-5.5735	-6.5064	-4.2934	-6.5064	-6.5064	-3.816	-5.5735	-9.9658	-3.816	-2.1779	-6.5064	2.6441	-5.0116	-0.9406	-3.6259	-3.6259	-1.9942	-1.5951	-2.3147
TCGA_BP_4961	10.4863	1.8762	6.0301	-0.3566	6.0983	5.1591	-1.8314	-0.9686	-5.0116	-4.035	-1.2828	-5.0116	-3.3076	-0.2328	-5.5735	-0.0277	-3.458	-2.9324	-0.4719	-3.6259	-1.4305	-1.7322	-5.0116	0.058	0.0718	-4.2934	-3.458	0.9568	-3.816	3.6312	-2.9324	-6.5064	3.2929	-4.035	5.9241	-4.035	-3.816	-0.3022	3.3897	2.8117
TCGA_BP_4345	9.5588	3.0481	2.8014	-1.1811	7.1755	7.2237	0.9789	-0.4521	5.3427	-9.9658	-2.6349	-9.9658	-3.6259	-0.0574	-9.9658	-4.035	-4.2934	-4.2934	-4.035	-1.4305	1.0079	-3.458	-9.9658	-2.4659	-3.6259	-5.5735	-2.7274	-2.6349	-4.6082	-3.1714	-3.458	-6.5064	0.1388	-0.013	0.7058	-9.9658	-1.0559	0.0718	-2.4659	4.2586
TCGA_B0_4846	10.4024	1.2455	3.1179	-1.3921	6.4684	-1.9379	3.8866	0.2277	-9.9658	-4.6082	-0.7834	-6.5064	-2.6349	-1.3548	-9.9658	-2.9324	-2.7274	-1.8836	1.1382	-0.3566	-4.6082	2.5413	-5.0116	1.3225	3.4464	-4.035	-2.2447	0.1903	-9.9658	-1.3921	-0.2159	-6.5064	1.5758	-9.9658	2.6624	-1.1811	-4.2934	0.346	-1.8314	8.3052
TCGA_G6_A5PC	11.3915	2.8681	4.2714	-1.8836	6.0862	2.828	-0.4921	-0.7834	-5.0116	-4.6082	-6.5064	-9.9658	-5.0116	-1.0559	-2.5479	-9.9658	-5.5735	-6.5064	-2.1779	-0.4521	-5.0116	-2.3147	-9.9658	-5.5735	-5.5735	-2.9324	-6.5064	-9.9658	-9.9658	0.4125	-1.2481	-9.9658	0.0854	-9.9658	3.2572	0.4657	-9.9658	-0.6193	-1.6394	5.5705
TCGA_B2_4099	10.5029	2.8442	1.8242	-1.8836	6.1229	4.0918	-0.7834	-2.3884	-0.0425	-9.9658	-6.5064	-5.0116	-9.9658	-1.3548	-5.5735	-0.9971	-2.3884	-4.035	0.2029	-0.1031	-2.6349	-0.2498	-9.9658	0.4967	0.4552	-0.4719	-1.9379	-0.4719	-9.9658	-3.1714	0.2762	-9.9658	1.0433	-3.0469	6.3599	0.7321	-6.5064	-0.4131	-3.458	2.0946
TCGA_BP_4968	9.9646	3.1971	5.2634	-0.6193	7.9042	4.7597	2.0111	-0.0277	-3.1714	-5.5735	-3.1714	-4.2934	-3.3076	-1.1172	-4.035	-3.0469	-3.0469	-4.2934	-0.7346	-0.6873	-1.5522	-1.1811	-6.5064	-0.4521	-1.8836	-4.6082	-3.816	-0.6193	-1.4305	2.0325	-2.3147	-4.6082	3.0393	0.8961	2.3251	0.24	-5.5735	1.2085	1.7702	6.7499
TCGA_BP_5192	9.7715	1.736	4.5491	-0.9686	6.431	-2.6349	0.1776	-2.9324	-9.9658	-4.035	-1.5105	-9.9658	1.4756	-1.2828	-5.0116	2.7249	-2.8262	-3.816	0.1776	-2.7274	-2.114	-0.5973	-5.0116	-0.7346	2.7051	-1.5951	-3.3076	0.9493	-9.9658	4.7033	-1.9942	-9.9658	1.9527	-3.3076	7.0491	-5.5735	-3.3076	0.6145	5.4367	6.4964
TCGA_DV_A4W0	10.925	3.35075	6.03635	-1.55775	6.3066	0.3661	-1.9737	1.9573	-5.3502	0.77265	-2.5275	-5.29255	1.4193	0.7971	-1.1358	-0.90245	-9.9658	-3.3828	1.6983	2.3618	-0.3604	0.85075	-7.287	-1.7097	1.0111	2.8977	-2.0093	-1.40485	-2.5914	4.67735	-1.7699	-7.4887	5.56255	-3.5588	6.57445	-3.9407	-7.0004	-0.73165	-6.50635	4.5123
TCGA_BP_4970	10.0812	2.7742	4.8033	-1.5105	4.2892	3.1162	1.5465	4.8187	-4.035	-2.7274	-1.8314	-6.5064	0.1776	0.1388	-3.6259	-0.7108	-4.2934	-1.5951	2.4753	0.3907	-4.6082	0.7407	-4.2934	-2.8262	3.0637	2.2452	-3.458	0.1903	-1.5951	3.4752	-2.0529	-9.9658	4.7861	-3.3076	6.2184	-4.2934	-4.2934	-0.8599	-1.9942	6.8508
TCGA_CJ_4885	10.3943	3.7017	4.2212	-1.8836	5.0696	-0.7834	-0.8863	3.1011	-1.7322	-5.5735	-2.1779	-5.0116	-4.6082	-1.3548	-9.9658	-5.5735	-3.6259	-3.816	-1.3921	-0.6193	-4.6082	2.1925	-6.5064	0.1388	-0.2498	-2.7274	-2.9324	-2.2447	-3.816	-1.5951	-1.4305	-6.5064	2.2144	-4.6082	4.0875	0.3346	-5.5735	-0.0425	-2.0529	3.011
TCGA_CZ_5455	10.801	2.7615	4.208	-0.1345	5.691	5.7803	3.864	-1.1811	1.177	-6.5064	-3.458	-6.5064	-5.5735	-1.0262	-2.2447	-3.816	-3.1714	-1.3921	2.236	0.6969	0.1388	0.0718	-5.5735	-2.4659	0.058	-4.2934	-2.8262	1.0222	-9.9658	0.4657	-0.8339	-9.9658	3.136	-9.9658	6.1747	-1.9379	-6.5064	-2.6349	-2.8262	4.6065
TCGA_B8_A54G	10.4358	4.0392	5.4453	-4.2934	7.1331	5.5671	3.5035	-6.5064	-1.3183	-6.5064	-5.0116	-9.9658	-9.9658	-0.5756	-4.6082	-2.7274	-6.5064	-2.2447	1.4911	1.3283	-1.8836	-2.4659	-4.2934	-4.035	-4.2934	-2.2447	-6.5064	-0.8599	-9.9658	-2.7274	-2.2447	-9.9658	2.7051	-4.035	7.6191	-2.1779	-9.9658	-1.8314	2.2452	0.688
TCGA_B8_A54J	11.2359	4.1474	4.1449	-2.3147	8.2243	3.1129	2.3871	-1.2828	-4.6082	-5.5735	-1.685	-9.9658	-2.3884	0.346	-4.035	-4.035	-1.9942	-3.816	-0.2671	-1.4305	-4.2934	-1.0862	-9.9658	-0.9686	-0.7588	-3.6259	-2.5479	-1.0262	-9.9658	-0.8084	-0.6873	-6.5064	2.4518	-4.6082	5.9734	-0.1504	-5.0116	2.651	-2.3147	-0.7108
TCGA_AK_3426	11.4285	2.45179	1.83837	1.47559	7.62096	3.62362	5.89677	-0.783416	0.288081	-2.5479	-2.68035	-2.42659	-2.50634	-0.215912	-9.9658	-2.98853	-4.44223	-3.53952	-1.45013	0.669944	-0.758759	-3.71789	-9.9658	-1.8573	-3.92137	-1.83135	-5.57349	-2.72738	-5.9658	2.22374	-3.04696	-7.38087	4.22812	-3.38087	5.81302	-5.9658	-9.9658	-3.17133	-4.4422	4.2465
TCGA_BP_4976	8.8701	1.4388	1.9968	-1.6394	3.5424	0.3346	-1.9942	2.6418	-9.9658	-9.9658	-3.816	-9.9658	-0.8599	-1.2828	-4.035	-0.6193	-5.5735	-2.9324	-1.4699	-1.4699	-4.2934	-0.1828	-5.0116	1.7053	-1.2142	-3.816	-1.3921	-6.5064	-0.0277	2.004	-1.3548	-5.5735	1.9564	-2.9324	4.8345	-4.035	-4.6082	6.0734	6.7442	8.1053
TCGA_B0_5098	8.0039	5.0964	6.08	2.5112	6.2551	-1.1172	1.0983	-2.1779	-2.9324	-4.6082	-4.6082	-5.5735	-3.458	3.3105	-0.3201	-0.5973	-5.5735	4.0497	3.1955	4.3406	-4.035	-1.3921	-6.5064	-0.9132	0.2881	-1.8836	1.9822	-0.3752	-0.1031	3.0978	-3.6259	-2.4659	3.2313	-1.6394	8.232	-9.9658	-6.5064	-1.4305	-6.5064	0.517
TCGA_BP_4777	9.5909	2.1798	4.9213	-1.4699	6.533	0.9862	4.7312	-0.8863	-3.0469	-6.5064	-3.816	-5.5735	-1.2142	-0.9971	-0.9971	-9.9658	-9.9658	-2.8262	1.736	-0.1504	0.8408	-1.685	-2.3884	-1.5951	3.6872	-0.1187	-5.5735	-2.9324	-3.458	1.5661	-0.3383	-5.5735	3.027	-9.9658	4.2691	1.2875	-6.5064	-0.5125	-0.5756	1.9931
TCGA_B0_5110	9.6243	2.4675	5.3317	-1.3183	6.4676	3.2602	0.8408	-1.9942	-9.9658	-3.816	-1.3183	-9.9658	-5.0116	-1.1172	-3.3076	-3.816	-4.2934	-2.6349	-0.5332	-0.9406	-3.6259	0.1519	-5.5735	0.1388	1.3051	-1.1172	-3.6259	1.3454	-4.2934	-2.1779	-4.2934	-6.5064	1.5366	-4.035	3.6566	-0.013	-2.7274	5.8975	-2.3147	2.0946
TCGA_CW_6088	7.9718	2.3308	5.9289	-0.394	6.5237	0.547	-2.7274	-1.9942	-2.5479	-1.3183	0.0014	-3.458	-2.3147	0.3115	-2.8262	-0.7588	-2.5479	-1.685	-1.4305	-0.3201	-0.013	1.105	-6.5064	1.5612	3.6018	-1.7322	-0.1031	1.642	-2.9324	1.0363	0.1519	-5.5735	4.2258	-3.458	4.3392	2.2268	-2.4659	2.6783	-2.4659	1.8201
TCGA_B0_5075	9.7806	1.8957	4.2877	-5.5735	5.3118	1.787	-1.5522	-1.4305	-9.9658	-6.5064	-3.816	-9.9658	-4.6082	-1.7809	-2.5479	-3.1714	-6.5064	-3.6259	1.3454	0.5859	2.5658	-1.5105	-3.816	-2.1779	-4.6082	-1.4699	-4.6082	-1.0559	-5.0116	2.5828	-2.7274	-9.9658	1.3623	-5.0116	1.4859	-9.9658	-9.9658	-0.9971	0.3573	2.3592
TCGA_BP_4353	11.4249	3.1765	5.1264	2.1444	6.3025	2.6579	1.6558	3.6347	3.5022	-5.5735	-2.6349	-9.9658	-2.114	2.296	-9.9658	-9.9658	-6.5064	-2.3884	0.4016	-0.013	0.058	-2.3147	-5.0116	-2.8262	-2.0529	-4.2934	-2.9324	-1.4305	-9.9658	1.0503	-1.3921	-9.9658	3.3993	-2.7274	0.7233	-4.2934	-9.9658	0.2998	-2.8262	-2.3147
TCGA_BP_4164	11.1345	2.9375	6.4103	-1.4699	8.7793	4.0073	2.409	0.7832	3.5815	-3.816	-1.9379	-4.035	-3.816	-1.3921	-3.458	-5.0116	-5.0116	-3.458	-1.2828	-1.5951	-4.6082	-1.3548	-5.0116	-4.6082	-5.5735	-6.5064	-4.035	-5.0116	-9.9658	-3.816	-2.8262	-6.5064	2.2901	-9.9658	-0.4325	-3.458	-3.3076	-1.4699	-0.0725	1.0779
TCGA_B0_4815	10.3263	3.2541	5.0854	0.4657	7.0193	2.8014	5.2687	-1.9942	-3.0469	-6.5064	-4.035	-6.5064	-6.5064	-1.3548	-4.035	-9.9658	-9.9658	-3.0469	1.6785	-0.7346	-1.9379	-1.2481	-5.0116	-2.8262	-1.8836	0.4552	-6.5064	-3.816	-2.8262	-1.5951	-1.5105	-9.9658	3.2405	-2.6349	1.9895	-9.9658	-6.5064	-2.0529	-2.5479	-2.7274
TCGA_A3_3347	11.2692	3.6657	4.3889	4.3848	6.8009	5.9442	3.4477	-0.7346	-9.9658	-0.5125	-1.7809	-2.5479	-3.0469	1.6093	-4.6082	-0.3383	-4.2934	-1.2828	-1.0862	1.3397	0.679	1.8242	-4.035	0.1388	0.2522	-0.6643	-0.9686	-0.9971	-3.1714	2.1509	-0.4921	-4.6082	4.4088	-9.9658	3.8033	-9.9658	-9.9658	0.517	-2.114	4.1692
TCGA_BP_4798	9.9915	4.4027	4.4162	-3.1714	7.5463	6.3194	6.0968	0.2998	4.0383	-2.8262	-4.2934	-5.5735	-5.0116	-1.5522	-9.9658	-3.458	-9.9658	-2.2447	-3.458	1.1641	-5.0116	-2.7274	-5.5735	-2.3884	1.9226	-0.394	-5.5735	-1.4699	-3.6259	-1.0559	-3.816	-6.5064	2.1114	1.0573	4.5723	-9.9658	-3.816	-1.6394	-3.0469	1.3956
TCGA_BP_4959	9.9617	3.3076	4.1748	-3.0469	3.7867	1.9302	-0.4325	-1.0862	1.3167	-5.5735	-2.7274	-6.5064	-0.8339	1.4388	-3.6259	-5.5735	-3.6259	-3.3076	1.9452	0.1648	1.3956	-1.9379	-3.3076	-1.3548	-2.5479	-1.0862	-4.035	-1.5951	-9.9658	1.8722	-1.2142	-9.9658	3.1653	-9.9658	2.6161	-3.0469	-3.458	-1.3183	-0.8339	8.6885
TCGA_B8_5159	9.8903	1.816	3.8561	-3.0469	4.1962	0.4125	0.1519	-3.1714	-2.4659	-3.458	-3.458	-9.9658	-0.3383	-1.6394	-3.1714	-5.5735	-3.0469	-2.5479	1.2209	-1.5522	-2.6349	0.9862	-2.8262	1.177	-2.3147	-4.035	-2.5479	1.9786	-3.1714	4.2541	-1.2481	-9.9658	2.2175	-4.035	7.3855	-4.2934	-4.2934	-3.0469	4.1441	5.784
TCGA_CZ_5468	10.4651	1.5709	4.5199	3.4687	5.1684	5.2407	0.2029	-1.8314	-3.816	-3.3076	-5.5735	-6.5064	-6.5064	-1.5522	-9.9658	-6.5064	-6.5064	-3.816	-3.0469	-1.1488	-4.2934	-0.6873	-4.2934	-4.035	1.4652	-2.6349	-9.9658	-9.9658	-9.9658	-1.5105	-4.2934	-9.9658	4.1285	0.6145	-0.3201	-9.9658	-9.9658	0.547	-2.0529	-0.2498
TCGA_BP_5174	9.6367	2.3135	4.975	-3.816	4.706	-2.8262	1.196	-2.1779	-9.9658	-9.9658	-4.2934	-9.9658	-3.458	-2.114	-0.9971	-3.816	-5.5735	-3.6259	0.0158	-0.9971	-3.1714	-1.5951	-5.5735	-2.3884	2.0844	-2.3147	-1.5951	-1.5105	-3.458	0.1519	-1.3921	-9.9658	1.766	-9.9658	5.0679	-2.3884	-4.2934	-0.1187	1.5806	6.5178
TCGA_AK_3440	5.2319	2.6302	-0.9686	-4.6082	3.9232	-3.6259	-5.0116	-9.9658	-9.9658	8.0558	3.29	3.1987	4.854	4.3428	3.8944	2.8582	2.5924	2.4934	-4.6082	7.3044	8.8505	1.4335	0.4125	3.6089	-2.5479	3.0688	-4.6082	2.0147	-2.4659	4.2958	0.7493	-2.3147	8.5667	2.7572	8.7632	-9.9658	-5.5735	-6.5064	-9.9658	3.8915
TCGA_A3_3320	10.6843	2.4465	6.7396	-1.3548	8.8304	-0.0877	-0.1504	-6.5064	-9.9658	-3.458	-1.9942	-9.9658	-3.816	-2.2447	-2.0529	1.1706	-0.9406	-2.3884	-0.9971	-0.2159	-1.7322	0.6239	-5.5735	0.9568	-1.0262	-1.0559	-1.4699	0.1903	-9.9658	0.9191	-1.6394	-4.035	2.4412	-2.3147	2.3451	-1.685	-3.6259	-0.2498	-0.2671	1.4228
TCGA_CW_5584	9.7125	3.1797	3.1475	-3.6259	4.841	6.6209	-2.4659	0.1776	3.3492	0.2029	-0.5125	-3.6259	-0.5125	0.5763	0.1648	-0.4719	-2.5479	-2.8262	2.6918	1.2815	-0.7346	0.1388	-4.035	1.0642	-0.1345	-2.5479	-3.1714	-2.0529	-1.9379	0.24	1.2147	-9.9658	2.4008	-4.2934	4.4964	1.949	-9.9658	-0.0877	-1.1172	1.3167
TCGA_CJ_4903	9.8726	3.2236	4.3435	0.1648	7.8523	2.5112	2.7508	-0.2845	-3.1714	-4.2934	-1.7809	-9.9658	-6.5064	-2.114	-5.5735	-3.458	-5.5735	-2.5479	-0.9132	0.5666	-5.0116	-0.9971	-6.5064	-0.6416	0.8961	-3.3076	-5.5735	-1.4305	-3.816	-3.0469	-1.2828	-9.9658	3.47	-4.2934	1.5514	-4.2934	-9.9658	-0.7834	-0.5543	1.0433
TCGA_BP_4331	10.5554	2.909	3.8147	-1.1172	7.6505	1.7575	-1.5105	-0.3201	-3.816	-6.5064	-4.035	-2.3884	-2.6349	-0.1828	-4.2934	-3.1714	-3.1714	-2.9324	2.036	1.0642	0.0014	-1.7809	-4.6082	-1.8836	1.105	-1.1488	-4.035	0.6425	-0.4921	2.2144	-1.3548	-6.5064	2.7636	-9.9658	4.9251	4.0488	-6.5064	-1.9379	-2.4659	6.0529
TCGA_BP_5201	10.6245	4.0225	6.3069	-0.7108	6.6183	5.821	2.8076	-4.035	2.4198	-2.9324	-3.458	-6.5064	-1.2142	-3.458	-9.9658	-4.035	-4.035	-2.3884	1.3901	-0.4719	-4.6082	-1.9942	-5.5735	-5.0116	-4.035	0.9862	-3.1714	0.4865	-0.0574	-0.5973	-0.2671	-4.6082	3.1813	-4.2934	4.7991	-0.9406	-4.6082	1.7954	-1.7322	4.6224
TCGA_B0_5399	9.2829	1.6187	5.3162	0.058	7.8335	1.7229	-2.2447	-0.3022	3.9022	-2.7274	-1.2481	-5.0116	-9.9658	-1.685	-9.9658	-1.9942	-2.4659	-3.458	-1.3183	-0.7588	-1.7322	0.7748	-9.9658	0.7999	-4.2934	-0.2159	-3.458	-1.4699	-0.9132	-1.3548	0.5763	-9.9658	1.4494	-3.458	5.9917	2.4252	-3.1714	5.5614	-1.6394	0.8327
TCGA_CW_5591	7.4635	-1.6394	1.5013	-5.0116	0.24	-9.9658	-4.2934	-3.816	-9.9658	6.0564	1.8996	3.3336	4.0462	3.8788	3.3731	3.5682	4.166	1.334	3.9185	6.0446	5.9222	4.2803	-1.2481	2.7095	5.5626	3.1129	2.6278	2.8582	0.4657	4.6977	1.7185	-2.8262	7.2854	-0.0877	7.9358	-0.0877	-1.8836	3.97	5.4582	9.9729
TCGA_B0_4700	11.4735	3.5718	4.0055	1.9749	6.5126	6.8207	4.836	0.2642	5.5784	-3.816	-3.6259	-9.9658	-3.6259	-1.2481	-0.6643	-1.2828	-6.5064	-2.9324	-2.3147	-1.1488	-1.5522	-1.7809	-6.5064	-3.0469	0.7579	-2.3884	-4.6082	-2.4659	-4.6082	0.7916	-0.1665	-6.5064	1.0007	-2.9324	3.0927	-9.9658	-4.6082	-0.5125	-1.5522	3.1924
TCGA_CJ_6032	11.5301	3.3032	5.5799	-0.9686	4.9137	-0.3752	0.8082	1.4388	-2.2447	0.6969	-2.3884	-5.0116	-2.5479	-0.9971	-5.0116	5.522	-0.9971	-3.816	0.434	-0.3383	-3.458	0.9268	-2.7274	-3.816	-0.1504	0.3573	-2.6349	0.6699	-4.6082	-0.9406	-2.1779	-9.9658	2.5756	-0.5973	0.0158	-9.9658	-3.816	6.0137	0.2522	5.8689
TCGA_BP_4327	10.3055	2.0776	7.0273	0.9862	9.8773	6.1081	-0.8863	-1.0862	1.4911	-3.6259	-3.0469	-9.9658	-1.7322	-1.3921	-2.9324	-1.4305	-4.2934	-3.1714	1.0642	-1.4699	-5.0116	-3.458	-5.5735	-2.8262	-2.8262	-3.6259	-3.0469	0.4761	-9.9658	0.6332	-1.5522	-5.5735	3.287	-3.816	4.3119	-2.8262	-4.035	-1.685	1.5465	4.3562
TCGA_CW_5587	9.0002	2.1957	-0.013	-1.4305	4.6376	0.8082	2.4144	-4.035	-0.3383	-0.5125	-1.8314	-3.0469	-1.9379	-0.5756	-0.8863	-3.3076	-1.8314	-1.7322	-0.9132	1.105	-0.4719	-0.0425	-3.458	0.6608	2.8402	-1.1811	-3.0469	-0.0725	-0.6873	1.105	-0.2671	-5.5735	0.4761	-3.6259	6.121	6.4557	-3.6259	4.3903	5.0122	2.6602
TCGA_B8_A54D	9.8736	3.2328	6.3911	-1.6394	7.1061	1.0983	4.2189	-1.2828	-1.5522	-6.5064	-1.8836	-3.6259	-2.7274	2.05	0.3231	-1.5951	-2.5479	-2.8262	1.8201	-0.1345	-1.3921	-2.3147	-4.2934	-1.7809	-3.458	-0.9686	-3.3076	-1.9379	-9.9658	4.0679	0.24	-9.9658	4.4054	-2.2447	5.6637	-3.3076	-9.9658	0.4865	-2.8262	5.243
TCGA_B8_5550	10.1254	0.7321	4.3328	-1.0862	3.7773	2.2513	1.1833	-1.6394	2.0742	-5.0116	-1.9942	-3.816	-4.6082	0.2029	1.4441	-4.6082	-2.114	-3.816	0.9789	-0.4921	-1.5522	-0.8599	-5.5735	-0.8863	-3.1714	-3.6259	-2.0529	-1.5522	-3.458	-2.0529	-0.8599	-2.9324	0.7407	-9.9658	2.4727	-3.3076	-5.5735	0.7999	-0.394	2.9507
TCGA_G6_A8L6	10.1458	2.0395	4.8645	0.03	7.6218	3.5436	-0.0725	-2.8262	1.4859	-9.9658	-4.035	-6.5064	-6.5064	-1.4305	-5.0116	-3.458	-4.2934	-5.5735	-2.9324	-1.9942	-6.5064	-3.6259	-9.9658	-1.2481	-3.6259	-5.5735	-6.5064	-2.6349	-9.9658	-4.035	-1.9379	-6.5064	-0.3566	-9.9658	3.8818	-3.6259	-6.5064	2.1013	-4.2934	-1.1811
TCGA_BP_4769	10.0871	2.4117	6.1918	-1.4305	4.862	1.5563	-2.9324	5.6276	-0.5973	3.5362	1.2815	-9.9658	4.1852	3.6497	-3.3076	0.2154	-9.9658	-2.114	3.8481	5.732	-2.0529	1.5366	-9.9658	3.8964	-0.5543	3.2282	-0.6416	0.0718	-9.9658	5.7176	-2.114	-5.5735	7.0651	1.9188	7.7568	-3.3076	-6.5064	-0.1504	-9.9658	7.9905
TCGA_B0_5703	9.5987	3.7646	4.7285	-1.9942	6.0698	-0.0725	2.1734	-0.4921	-3.816	-4.2934	-1.8314	-5.0116	-4.6082	-0.8863	-4.035	0.605	-4.6082	-2.8262	-0.8863	-2.5479	-2.9324	-0.9132	-6.5064	1.692	-5.0116	-0.8863	-5.5735	-6.5064	-9.9658	-5.0116	-2.7274	-9.9658	2.2663	-2.3884	0.7664	-4.6082	-4.035	7.0428	-1.685	0.8647
TCGA_AK_3465	4.6	-0.7346	0.4447	-6.5064	1.7097	-2.8262	-2.8262	-5.5735	-9.9658	6.4943	1.1117	7.9394	0.4233	2.685	0.5666	0.9115	0.3685	2.6895	0.044	3.2205	8.9702	0.2277	-4.035	0.4233	0.6969	0.2998	1.3397	1.1897	-3.3076	4.2335	1.177	-5.5735	8.547	1.5165	8.0834	0.6145	-1.9942	2.3048	3.0393	4.4457
TCGA_AK_3447	3.0323	2.0111	-2.0529	-4.035	1.5465	-3.816	-2.3884	-9.9658	-1.7322	6.9473	0.4016	7.1587	4.2578	2.6738	1.0847	-6.5064	2.6873	-0.1665	-3.6259	3.29	8.4818	-3.3076	-9.9658	1.105	-5.0116	-1.2142	-9.9658	-0.6643	-9.9658	5.62	2.7615	-9.9658	5.0405	1.8643	8.8776	-3.3076	-9.9658	-3.3076	-9.9658	0.4552
TCGA_BP_5185	9.3941	2.5756	2.8422	-1.4305	4.9644	5.488	0.058	-1.8314	-4.035	-5.5735	-5.0116	-9.9658	-9.9658	-2.7274	-3.6259	-6.5064	-5.0116	-5.5735	1.5316	-3.6259	-9.9658	-2.8262	-9.9658	-3.1714	-2.8262	-4.2934	-5.5735	-2.2447	-9.9658	-3.6259	-3.458	-9.9658	-0.1993	-6.5064	4.7939	-1.6394	-4.6082	4.6142	-2.5479	-0.4521
TCGA_CJ_5689	10.2763	4.0636	4.0251	2.0742	5.2784	5.9033	0.6332	-0.4719	2.2113	3.3647	-0.0425	1.0079	1.736	0.688	2.1444	1.2992	0.8647	-1.5105	1.5316	5.1425	3.4881	0.1388	-3.1714	0.9268	1.2934	-0.3201	-0.1993	-0.0725	-1.2142	0.4967	2.6533	-4.6082	4.5723	-0.9406	5.4709	1.1833	-1.9379	3.5262	2.0569	4.3306
TCGA_CJ_4874	10.377	3.6266	5.4067	-1.6394	4.8475	-0.8084	1.9859	-2.3147	1.3956	-3.816	-3.0469	-5.0116	-2.5479	-1.1811	-2.9324	1.177	-4.6082	-2.5479	1.1577	-1.7809	-3.6259	0.1257	-5.5735	-2.9324	0.6699	-3.3076	-1.1811	-0.2845	-4.035	-0.8863	1.0363	-9.9658	1.8564	-3.6259	4.8028	-4.035	-4.2934	6.397	1.8564	2.872
TCGA_B0_5402	10.5132	2.3788	3.5994	-0.4131	5.3067	6.4426	1.2333	-3.3076	5.7239	-3.458	-2.2447	-5.0116	-4.035	-1.1172	0.6517	2.0742	-3.6259	-3.458	-3.3076	-2.4659	-6.5064	-0.8339	-4.6082	0.3573	-3.458	-5.5735	-4.6082	1.3511	-5.0116	0.3573	-0.9406	-6.5064	2.236	-4.035	1.766	-3.3076	-1.1488	5.9784	1.6558	2.9562
TCGA_CZ_5463	10.256	0.4657	4.149	-4.6082	6.4746	-2.3884	1.2147	-5.5735	-3.6259	-4.6082	-2.8262	-4.035	-1.5522	-2.9324	-4.6082	-2.9324	-4.6082	-2.9324	1.2023	-0.7588	-0.3752	-0.5125	-5.5735	2.1766	4.5748	-3.816	-5.5735	2.4198	-1.7809	1.0983	-3.0469	-6.5064	1.0983	1.1447	-0.6643	-1.9379	-2.3884	-0.4325	3.4971	2.043
TCGA_CZ_5470	9.1159	3.5815	3.755	-0.9132	4.7856	3.8054	2.2082	-2.9324	1.6785	-3.816	-2.7274	-5.0116	-3.816	-0.3201	0.8488	-2.3884	-3.1714	-3.1714	0.7832	0.7407	-2.114	-2.0529	-5.0116	-0.4921	4.4745	-4.035	-4.035	-1.0559	-0.6193	-1.3548	-2.8262	-9.9658	0.9419	-2.8262	5.0352	-2.7274	-3.1714	-0.7108	0.7233	6.2011
TCGA_AK_3445	12.2038	3.637	0.9789	4.8748	5.9493	7.4108	2.9839	2.5731	8.8121	-2.1779	-2.3884	-1.3921	-3.458	-1.0862	-3.816	-4.6082	-6.5064	-3.0469	-2.4659	0.9038	-0.9406	-2.0529	-3.816	-1.4305	-2.5479	-5.0116	-3.6259	-1.9379	-4.6082	-1.5105	-2.2447	-6.5064	1.766	-0.0725	0.7407	-5.0116	-6.5064	-9.9658	-2.0529	3.9403
TCGA_A3_3374	5.1244	1.2085	1.7617	-2.8262	1.5415	-0.4325	-4.6082	-6.5064	-9.9658	6.377	-0.0574	7.0537	3.3883	3.5461	1.7273	-5.0116	-2.114	1.412	-4.6082	4.4634	8.1118	0.2642	-3.6259	1.2696	-3.1714	1.1316	-4.6082	0.1257	-3.816	2.0979	0.9935	-6.5064	8.2282	1.816	7.9415	-6.5064	-6.5064	-9.9658	-6.5064	2.2603
TCGA_CJ_4643	10.3152	2.4332	5.6482	-0.2845	7.8057	3.7614	2.0979	-1.4699	0.5069	-5.0116	0.6425	-5.5735	-4.035	0.3231	-9.9658	-3.3076	-3.458	-2.9324	-1.4305	-0.7108	-4.6082	0.5271	-4.2934	0.8246	-0.1828	-2.7274	-3.3076	-1.5522	-4.2934	-2.8262	-0.3752	-6.5064	2.3423	-9.9658	1.3567	1.766	-2.5479	4.2736	-1.2142	1.5366
TCGA_CJ_4916	9.8679	2.299	2.6805	0.2998	7.5727	5.0036	2.5634	-1.5105	-2.0529	-5.5735	-2.9324	-9.9658	-2.3884	-4.035	-2.7274	-1.7809	-9.9658	-2.3884	-0.9132	-1.1488	-2.8262	-2.3147	-9.9658	-0.5756	-5.5735	-3.816	-5.0116	-1.3921	-4.035	-4.035	-1.1172	-9.9658	0.24	-4.2934	3.8218	-1.3921	-6.5064	-2.0529	2.3592	4.4142
TCGA_A3_3335	10.7565	2.6556	5.3681	2.3536	8.3605	7.3098	2.0742	0.044	7.034	-5.5735	-3.458	-4.6082	-5.0116	-3.458	-3.1714	-9.9658	-1.3921	-4.2934	2.1798	-1.3548	-3.1714	0.3231	-3.458	-2.7274	-3.816	-5.5735	-6.5064	-3.816	-5.0116	-1.5951	0.5859	-9.9658	2.3564	-6.5064	2.0569	-0.6193	-6.5064	-0.7346	-0.8339	6.9734
TCGA_B0_5099	10.1323	3.2752	3.8431	-0.8339	5.735	0.7999	-2.3147	1.3567	-3.3076	-9.9658	-3.1714	-4.6082	-2.3147	-0.2671	-4.035	2.2693	2.8622	-4.6082	0.4552	-4.035	-3.6259	-0.7346	-2.1779	0.9493	0.4967	-0.9132	-1.7809	-5.5735	-9.9658	1.9822	-2.5479	-6.5064	2.236	-9.9658	4.0144	-0.6416	-4.6082	7.2812	-2.3147	0.058
TCGA_B0_5081	9.5054	3.2973	5.0947	-1.9379	6.7025	6.6011	5.5151	-1.4305	-2.6349	-5.5735	-3.6259	-4.2934	-4.2934	-1.9379	-3.816	-5.0116	-5.5735	-3.0469	-0.6193	-0.4521	-5.0116	-2.6349	-5.5735	-3.1714	-1.4699	-0.2671	-6.5064	-3.816	-5.5735	-1.1811	-4.6082	-6.5064	1.6374	-4.2934	3.1604	-5.0116	-6.5064	-2.8262	-2.1779	1.3283
TCGA_B0_5692	10.0571	3.1781	2.9167	-1.9942	4.66	-2.1779	4.2803	-0.4325	-0.7108	-5.0116	-3.458	-6.5064	-1.6394	-0.9406	-5.0116	-4.2934	-2.7274	-2.1779	3.3661	0.24	-5.5735	0.4016	-5.0116	-4.2934	-1.685	-0.1993	-3.1714	-0.0277	-1.4305	3.0056	0.8246	-9.9658	1.8879	-9.9658	6.7894	1.9638	-2.114	-0.3201	-3.6259	6.3291
TCGA_BP_4986	10.2482	3.9728	5.3527	0.5568	6.7141	6.9485	1.2147	3.3717	5.0623	-5.5735	-1.2142	-5.0116	-3.816	3.4868	-3.3076	-4.6082	-9.9658	-2.6349	-0.6193	0.3115	-4.6082	-1.1172	-4.2934	-2.7274	-6.5064	1.9452	-4.6082	0.6969	-0.9406	-1.7322	-3.3076	-1.0559	3.5971	-4.6082	3.9041	-9.9658	-9.9658	-0.3752	-2.5479	6.8201
TCGA_B0_4845	9.2753	2.7763	1.1447	-0.5973	8.7542	4.0366	-0.1665	-1.7809	-0.2328	-3.816	-1.7809	-6.5064	-3.6259	-0.4521	-5.0116	-4.035	-0.5973	-3.0469	-1.1172	-1.3548	-6.5064	0.5859	-6.5064	-0.6873	-0.5125	-4.6082	-1.7809	-4.2934	-9.9658	-1.8836	0.1648	-6.5064	1.949	-9.9658	5.5823	0.434	-4.035	3.7783	-3.0469	2.299
TCGA_CZ_4859	4.8022	2.6895	2.1894	-0.2328	4.6317	-9.9658	0.1124	-4.6082	-5.0116	-4.6082	-2.9324	-5.5735	-0.4131	-3.6259	1.8996	-3.3076	1.1512	-4.035	-0.7834	-3.1714	-5.5735	0.4125	-2.2447	-0.9132	-1.1811	-0.7108	-3.6259	-0.7834	-0.0877	2.7594	3.3478	-9.9658	0.0158	-9.9658	5.7976	3.7794	-3.6259	6.3861	2.59	5.9796
TCGA_B0_4823	11.1328	2.1247	5.9225	0.346	4.1579	0.3685	0.8568	-0.0425	0.9038	-2.7274	-2.2447	-3.3076	0.8082	0.058	-9.9658	-1.2828	-6.5064	-2.8262	0.8408	-0.8599	0.7493	-1.2142	-6.5064	-2.3147	1.8444	-1.4305	-4.6082	-1.0559	0.2029	2.6302	-4.6082	-9.9658	4.6742	-3.0469	6.0312	-9.9658	-6.5064	5.1061	-2.7274	2.3077
TCGA_G6_A8L8	11.0266	4.6364	6.2954	-0.8084	7.6297	-0.4325	-9.9658	1.8524	-1.7322	-2.6349	-4.035	-5.0116	-2.9324	-2.9324	-4.035	-4.2934	-3.6259	-5.0116	-0.7346	-5.5735	-4.035	-2.114	-6.5064	-4.2934	-5.0116	-3.458	-5.0116	-6.5064	-9.9658	-3.816	0.6425	-9.9658	-0.2671	-9.9658	2.7805	-3.458	-4.035	-0.1345	-9.9658	-0.8599
TCGA_BP_4977	10.0691	2.9375	5.625	-5.0116	8.1247	3.5098	-0.1665	2.9186	4.5485	-3.0469	-3.458	-5.0116	-2.6349	-1.6394	-0.6643	-1.3183	-2.5479	-3.3076	2.3423	-0.6193	-1.4699	-0.8599	-4.6082	-5.0116	3.1475	0.0158	-6.5064	-6.5064	-5.0116	3.5547	-2.7274	-6.5064	2.872	-9.9658	4.6719	-6.5064	-4.6082	2.4306	-0.4921	2.8542
TCGA_CZ_5451	10.7871	3.9728	4.5028	-0.394	6.2221	4.63	1.5165	-2.114	0.605	-9.9658	-1.3921	-5.5735	-5.5735	-1.8314	-3.816	-6.5064	-3.3076	-2.3884	-0.4921	-1.7322	-1.1811	-0.9406	-5.5735	1.2023	-0.8599	-3.3076	-1.0559	-2.6349	-9.9658	-4.6082	-1.5522	-9.9658	3.2297	-4.2934	2.7931	2.4779	-3.458	1.5806	-2.1779	0.1776
TCGA_B0_4703	10.1414	3.4791	6.3084	2.0147	6.4603	6.2724	3.1955	5.738	2.8779	-3.816	-0.2845	-5.0116	-2.9324	0.8327	-9.9658	-1.2828	-3.458	-2.0529	0.4865	-0.0277	-2.3147	-0.3566	-3.6259	-0.8599	-1.1488	2.4779	-2.7274	-1.7809	-9.9658	-0.7834	-4.2934	-9.9658	1.6374	-0.9132	2.7487	-4.035	-9.9658	-1.1811	-6.5064	0.7916
TCGA_CJ_4900	9.884	2.1606	3.4197	2.043	6.3218	2.9356	4.1604	-2.114	-1.5105	-6.5064	-4.2934	-9.9658	-4.6082	-3.1714	-4.6082	0.0854	-6.5064	-5.0116	-1.4305	-1.9942	-3.3076	-1.2828	-9.9658	-2.1779	-5.5735	-5.5735	-4.6082	-3.458	-5.0116	-2.3147	-0.7588	-9.9658	-0.7588	-9.9658	1.4174	2.5163	-2.2447	-3.816	-3.0469	4.7976
TCGA_B0_5694	10.1817	2.4439	4.6531	1.1833	5.0193	6.1885	-2.8262	0.3231	3.7582	-2.0529	-4.6082	-9.9658	0.7999	-1.3921	-3.816	0.517	-6.5064	-3.3076	1.6785	-0.4521	-2.8262	0.03	-9.9658	-1.5951	-0.1504	-0.394	-6.5064	0.0718	-1.3921	2.3164	4.8992	-6.5064	4.2072	-0.2845	5.5546	-9.9658	-9.9658	3.9166	-3.816	-0.8339
TCGA_B0_4693	9.7838	2.4359	6.2895	-1.7322	6.0557	3.4958	1.0007	1.196	-2.4659	-2.3884	-4.6082	-4.2934	-0.9406	-2.4659	-1.8314	0.8488	-1.0559	-2.2447	-1.0862	-0.7834	-3.0469	0.537	-4.2934	-1.3921	0.8883	-0.1031	-6.5064	-5.0116	-4.2934	2.9375	-1.6394	-3.0469	4.9379	-1.1811	5.3056	-1.0862	-6.5064	-3.3076	-1.7809	8.2456
TCGA_A3_3329	10.5082	2.3019	4.2593	-2.7274	6.7752	4.774	2.6487	0.434	-0.4521	-3.458	-1.9379	-3.3076	-3.1714	-1.0262	-5.0116	-4.2934	-1.0559	-3.6259	-0.7346	-1.2828	-3.6259	0.1776	-5.0116	-0.2159	-1.4699	-3.3076	-4.2934	1.105	-4.6082	-3.1714	-0.4921	-6.5064	1.6187	-9.9658	3.8228	1.2875	-2.7274	6.7127	2.1378	0.6608
TCGA_CJ_4923	9.763	2.7051	3.9515	0.0854	7.6619	7.6568	5.0803	-1.3548	7.6907	-0.9686	-3.0469	-2.7274	-1.3183	-0.1031	-5.5735	-0.5125	-3.3076	-3.458	-0.9406	0.099	-1.0862	-0.2328	-6.5064	0.03	1.0642	-0.8599	-1.8836	-2.9324	-4.035	0.2154	-5.5735	-6.5064	3.0533	-3.816	5.0505	-5.5735	-4.2934	0.7748	-1.2481	5.0427
TCGA_BP_4351	11.4603	4.281	3.9384	2.4753	10.0822	3.716	0.9115	-1.0262	5.4572	-1.9942	-1.4699	-9.9658	-2.9324	-1.0559	-4.035	-4.035	-0.4521	-3.816	1.5366	-1.5522	-3.816	-0.5756	-4.6082	-0.9406	-3.1714	-3.458	-3.1714	-0.3022	-9.9658	1.1117	0.2881	-3.816	2.5731	-3.6259	5.3427	3.4843	-2.5479	-0.3383	-0.8084	-1.7322
TCGA_B0_5088	10.0474	2.7444	4.8729	-1.4305	7.6966	3.8064	0.7999	1.9415	-3.458	-2.9324	-4.035	-4.6082	-1.685	-1.5105	-0.4521	-5.0116	-5.5735	-5.0116	-0.8084	-0.8084	2.6602	-2.3884	-6.5064	0.5955	-3.3076	-3.3076	-2.9324	-1.3548	-5.0116	3.3364	-1.3548	-9.9658	1.2815	-3.816	3.2929	-4.035	-4.035	5.365	4.7437	0.6332
TCGA_B2_4098	10.237	1.0779	6.2132	-2.3884	6.6578	-2.9324	2.2299	-1.4305	-9.9658	-3.3076	-1.5951	-4.6082	-9.9658	1.0433	-5.0116	-9.9658	-5.5735	-5.0116	0.2522	0.0718	1.0293	4.1228	-5.0116	-2.0529	1.7097	-0.8084	-6.5064	-0.1993	-1.0862	3.0619	0.3346	-2.3147	6.2005	-2.0529	6.5546	-9.9658	-9.9658	-1.9379	-3.816	9.1626
TCGA_BP_4758	9.9903	3.3148	4.7913	-3.1714	6.7076	-0.5332	4.565	-4.2934	-3.3076	-3.3076	-3.0469	-5.0116	-3.1714	-1.2142	-5.0116	-1.9379	-3.458	-4.2934	-4.2934	-0.6416	-3.816	-2.4659	-6.5064	-2.114	0.3685	-2.1779	-2.1779	-0.3201	-9.9658	-1.0559	2.5413	-5.0116	1.2209	-3.1714	4.0162	-3.6259	-6.5064	1.3735	3.7061	3.868
TCGA_BP_4982	10.3493	2.7051	4.9322	1.1641	7.494	3.7593	0.0014	-0.3201	1.683	-3.816	-1.2142	-6.5064	-4.2934	-0.5973	-1.9942	-3.1714	-3.6259	-2.7274	-0.013	-0.394	-5.5735	-1.3183	-5.5735	-0.5332	-1.0559	-1.7809	-1.3921	-1.3921	-9.9658	-2.7274	-0.3752	-9.9658	2.9488	-2.8262	5.0926	4.6821	-5.0116	5.6047	-1.2828	1.6558
TCGA_BP_5190	10.3821	2.826	3.136	-1.9942	6.5353	-2.9324	-1.1172	-3.6259	-0.9686	-4.2934	-2.9324	-6.5064	-9.9658	-1.8836	2.2019	-5.5735	-1.7809	-5.0116	3.1939	-0.8863	-3.6259	-0.7588	-6.5064	-3.458	-3.1714	-1.8314	-5.5735	-3.6259	-9.9658	2.376	1.3225	-9.9658	2.5188	-9.9658	6.9421	1.7617	-5.5735	3.4791	-2.9324	-0.2328
TCGA_B0_5697	10.6802	3.8095	5.4871	-3.6259	4.1836	-0.9686	0.2154	1.8078	-3.3076	-1.1488	-1.685	-4.035	-0.1031	2.4198	-1.5105	0.4967	-2.6349	-1.5951	1.9377	0.8883	-0.3566	3.6254	-4.2934	-0.5543	1.9931	2.4779	-1.7809	0.0014	-0.4921	3.9223	-0.4325	-1.685	5.7355	-1.9379	7.4945	-4.035	-9.9658	0.9343	0.8246	8.4697
TCGA_CZ_5464	10.6799	1.4859	2.8402	-0.9686	6.9027	7.2893	4.5669	-2.2447	6.8495	-3.1714	-2.0529	-9.9658	-3.3076	0.058	1.3623	-0.3566	-6.5064	-2.3147	2.6019	0.2154	-3.6259	-0.6193	-3.1714	-2.3147	-2.1779	-2.114	-3.816	0.6332	-9.9658	3.0585	-0.5125	-2.7274	4.0918	-6.5064	5.444	-6.5064	-4.6082	0.044	-3.3076	0.2998
TCGA_BP_4770	10.1996	8.0108	4.373	2.4623	1.8801	5.0348	1.4174	-5.5735	-3.0469	-9.9658	-2.1779	-5.0116	-6.5064	-1.2481	-9.9658	-9.9658	-6.5064	-4.035	-6.5064	-0.7346	-0.6873	-2.8262	-6.5064	1.934	2.7073	-5.0116	-2.1779	-0.3566	-9.9658	-9.9658	-5.0116	-9.9658	-0.7588	-3.0469	-1.5522	-9.9658	-9.9658	-0.1993	-4.035	-3.1714
TCGA_CJ_4904	11.2793	2.5313	3.1377	-1.3183	4.5844	0.1776	0.1903	-3.0469	1.8201	-3.816	-0.1828	-5.0116	-4.035	-0.7834	-5.5735	-4.6082	-3.1714	-2.6349	-1.4305	-1.8314	-1.2142	-0.6643	-5.0116	0.4967	0.346	-5.5735	-1.6394	-4.2934	-5.0116	-4.035	-2.1779	-9.9658	1.8119	-4.2934	5.7929	-4.2934	-4.035	5.3038	2.0979	0.0718
TCGA_B0_5096	9.5515	2.6138	5.5668	3.6277	2.2931	3.4752	2.7139	-0.7346	-3.458	-6.5064	-1.4305	-9.9658	-2.8262	-1.5105	-5.0116	-6.5064	-1.7809	-4.6082	-3.816	1.0573	-1.1488	-5.0116	-9.9658	-6.5064	-2.8262	-3.6259	-5.5735	-0.3022	-3.6259	-0.1665	-0.394	-9.9658	-1.9379	-9.9658	2.872	-9.9658	-6.5064	-0.3566	-3.0469	-0.2498
TCGA_BP_4355	10.2127	2.7073	5.4091	-1.2481	9.3963	2.0979	-0.2159	0.7058	-0.3383	-2.114	1.3283	-9.9658	-2.3147	0.1388	-3.1714	-2.1779	-1.4699	-3.6259	-4.035	-2.3147	-3.816	-1.685	-6.5064	-1.0559	-0.6416	-4.035	-4.2934	-0.4719	-3.816	-0.5756	-2.3147	-5.5735	0.8488	-9.9658	5.061	-1.4699	-1.9379	-0.5973	2.5061	4.7512
TCGA_CJ_4920	10.1264	3.1765	4.366	4.2951	6.2655	4.2281	-0.5125	1.0779	-0.2671	-4.035	-2.3884	-4.035	-5.0116	-3.458	-9.9658	-4.6082	-3.458	-3.0469	-3.1714	-0.6643	-4.2934	1.3397	-5.5735	0.3796	-1.4699	-0.1504	-3.6259	-2.3884	-3.6259	-1.5105	-1.3921	-9.9658	0.9935	-9.9658	2.8137	1.9377	-6.5064	-0.0425	-2.5479	-0.4719
TCGA_BP_4332	9.9089	2.7847	5.6308	-1.5522	8.1646	4.8694	-0.3566	-0.0877	-9.9658	-1.0862	-1.8314	-9.9658	-3.6259	-0.7346	-5.0116	-2.9324	-1.4305	-2.9324	-1.0262	-1.7322	2.1476	-2.114	-6.5064	0.9716	-0.9971	2.296	-3.1714	0.9862	-9.9658	5.17	-2.2447	-5.5735	4.3848	0.099	2.108	-4.2934	-4.035	4.8253	-3.458	5.3381
TCGA_CW_6093	7.411	2.3019	5.0867	0.03	6.3754	-2.4659	-2.8262	-3.1714	-9.9658	-3.816	-2.7274	-5.0116	-3.6259	-0.9971	-3.0469	-3.6259	-2.9324	-2.5479	-2.5479	-1.685	-6.5064	0.2154	-9.9658	1.2333	3.2096	-4.2934	-5.5735	0.3346	-9.9658	-5.5735	-1.2828	-9.9658	2.2931	-1.7809	6.089	-3.816	-9.9658	5.7016	-4.2934	-0.4325
TCGA_DV_5574	10.8972	2.2693	4.2064	-0.6193	3.6635	4.5286	0.1257	2.6348	-2.8262	2.6805	0.3573	0.5069	1.4065	1.0642	1.9749	1.4011	0.434	-1.685	0.7999	4.3234	2.685	0.5568	-2.3884	-0.1665	2.77	-0.2845	1.8564	-0.2328	-3.1714	2.3077	2.5876	-5.0116	4.2381	0.3573	5.0444	0.5763	-1.5522	4.7049	3.5098	4.5632
TCGA_A3_3362	9.9282	2.7314	4.7501	-0.8339	6.794	2.5313	-0.9971	-1.5522	0.0158	3.0127	-0.4719	0.7321	1.9415	1.1316	1.2147	1.0915	1.7053	-1.1488	0.6517	4.01	3.0145	0.9493	-3.458	1.2394	1.4756	0.9268	0.2029	0.3907	0.537	2.2482	2.8014	-5.5735	4.1954	-2.2447	6.0137	6.3539	0.434	4.845	5.3263	6.9726
TCGA_CW_5583	9.4669	1.9034	6.2453	-0.3752	5.9184	2.7183	-4.2934	2.5061	-4.6082	0.605	0.6699	-2.6349	2.6278	0.2522	-1.4699	1.0573	-0.9686	-1.3921	0.7664	1.1897	-1.8314	2.1925	-3.458	1.8036	1.7316	0.7058	-1.7809	2.7889	-1.8836	4.565	-2.3147	-4.035	3.8054	-2.5479	5.9991	-1.0862	-4.2934	6.9451	1.3791	8.3087
TCGA_B2_5633	10.0435	0.705776	1.58227	-0.91322	3.64625	4.07873	-0.671905	-1.65443	-2.29097	-4.20199	-2.31475	-6.50639	-1.86604	-1.33035	-2.72736	-5.36091	-6.50639	-1.83138	2.1509	-0.634097	-1.09646	-1.83135	-4.39086	-3.35597	-2.31473	-0.808415	-1.45668	0.151854	-2.09336	2.17982	-2.1779	-2.82623	2.96732	-5.36091	5.04543	-9.9658	-4.11615	-1.15952	0.500117	1.6343
TCGA_BP_4803	10.0144	3.1475	5.7869	1.9302	5.9194	7.1165	-0.9132	-1.3921	5.7701	-6.5064	-2.8262	-6.5064	-6.5064	-0.5543	-5.5735	-9.9658	-6.5064	-3.816	1.8996	0.044	-2.3147	-3.6259	-6.5064	-2.2447	-0.4325	-4.2934	-3.816	-0.0277	-4.6082	-3.3076	-2.8262	-9.9658	3.3478	-5.5735	-0.1345	-4.6082	-9.9658	1.1512	-4.2934	-4.2934
TCGA_B0_4710	9.5862	2.6138	1.2271	0.4447	6.9959	-0.1665	0.0158	1.0363	0.8488	-5.5735	-2.8262	-0.7108	-4.6082	-2.7274	-3.6259	0.1648	-0.1187	-2.4659	-1.3183	-2.3147	-2.7274	-0.5125	-5.5735	0.1257	-3.458	-2.9324	-3.816	1.1897	-4.6082	-1.8314	-1.1488	-2.3147	0.7748	-3.458	5.7372	3.9765	-3.816	-2.5479	-2.7274	2.3898
TCGA_CJ_4912	11.166	2.5112	5.4964	-0.5756	7.496	8.3218	0.3796	1.6234	1.4962	-4.2934	-4.035	-9.9658	-5.5735	1.5115	-3.3076	-6.5064	-5.0116	-5.0116	-0.9132	-2.0529	-2.114	-4.6082	-6.5064	-6.5064	-6.5064	0.24	-3.816	-6.5064	-9.9658	-2.8262	-1.1811	-9.9658	6.5805	-9.9658	-1.3921	-9.9658	-6.5064	-1.5105	-3.0469	2.8936
TCGA_BP_5199	9.6482	2.9148	6.6229	1.3567	8.4015	6.0892	4.3903	-0.9132	-1.9942	-5.5735	-2.6349	-6.5064	-9.9658	-0.9971	-5.5735	-5.0116	-3.1714	-1.7809	-3.1714	-1.2828	0.03	0.6517	-6.5064	1.125	-2.0529	-0.1993	-3.1714	-0.8084	-5.0116	1.9638	-2.8262	-6.5064	2.004	-4.035	5.5626	-5.5735	-5.5735	-0.2328	-4.2934	1.7185
TCGA_CJ_5680	9.1801	0.9862	4.4081	-1.3183	5.206	1.8879	-2.9324	-3.458	-1.4305	0.346	-1.2481	-2.1779	1.1447	0.1776	1.7053	0.1648	-1.5951	-2.8262	1.5612	1.8524	-0.2671	0.8568	-5.0116	-1.3548	0.7321	-0.0425	-1.8836	-1.4699	-1.9379	1.7489	4.1506	-6.5064	2.5213	-2.7274	6.0594	6.3934	-6.5064	-2.7274	-2.3147	8.3179
TCGA_BP_5008	10.1317	2.2573	5.0264	-1.9942	6.0985	1.2271	0.6517	0.6517	-5.0116	-0.1504	-0.5756	-3.816	-1.0862	-0.8339	-4.6082	0.044	-2.7274	-1.3921	-0.4521	0.6239	1.4756	1.0915	-4.035	2.6371	1.5216	-0.2671	-2.4659	0.4552	-3.816	4.2204	-1.6394	-6.5064	3.8157	-1.4699	5.0964	-2.6349	-3.0469	-0.1504	2.3222	3.9412
TCGA_B0_4706	9.2685	2.828	4.5473	-0.0574	7.8799	3.7815	0.7321	-1.3921	1.3225	2.0076	0.8246	-0.8339	0.9935	0.058	0.346	0.4865	-1.3183	-1.8314	1.0642	-0.3201	0.24	-1.1172	-4.2934	-0.4719	0.1648	-1.2828	-6.5064	-0.5332	-2.1779	0.2881	-1.9379	-5.5735	2.7336	-1.7322	6.5679	-1.5105	-3.458	-1.1488	-3.458	2.0004
TCGA_B0_5107	10.0695	1.3623	4.858	-0.3383	6.6551	-2.114	4.2773	-4.6082	-9.9658	-6.5064	-6.5064	-9.9658	-5.5735	-1.4699	-5.5735	-9.9658	-5.5735	-5.5735	-0.9971	0.2998	-9.9658	-2.3884	-9.9658	-3.1714	-3.6259	-4.6082	-4.6082	-1.9942	-4.035	-2.4659	-1.0862	-6.5064	-0.6873	-6.5064	6.8466	-9.9658	-9.9658	-4.2934	3.3336	1.0293
TCGA_B0_5115	9.113	2.0325	4.6329	0.517	8.5015	6.125	-0.6873	-2.7274	4.3234	-2.8262	-0.5756	-6.5064	-4.035	-0.6643	-9.9658	-3.6259	-3.6259	-4.035	-5.5735	0.099	-1.8314	-1.3548	-9.9658	-1.3548	0.3573	-4.6082	-2.3147	-1.3183	-9.9658	-2.5479	-2.6349	-6.5064	0.688	-4.6082	5.9873	3.7486	-1.8836	3.7678	-1.4305	-0.0277
TCGA_CJ_5683	10.6674	3.4477	5.4848	0.8883	5.764	-0.2845	-1.3548	-1.1811	-2.0529	2.9618	1.1184	-0.394	1.8036	-0.0725	1.2875	1.8323	1.0642	-0.6416	1.0779	4.085	1.5316	0.6699	-3.0469	0.0014	1.9859	-0.2498	-1.2481	0.1519	-2.2447	0.7664	1.3791	-5.0116	3.8401	-2.9324	6.3347	2.7401	-4.2934	3.9308	2.4571	3.5374
TCGA_B2_5639	9.046	3.0481	2.5288	-0.7834	3.8064	4.0892	0.8164	-1.7809	2.296	1.0007	-0.7346	-0.9686	-0.3201	-0.2671	0.7832	-0.4325	-2.0529	-2.6349	0.434	1.8119	1.0222	0.537	-3.1714	-0.5973	5.8159	2.6441	-4.035	-0.4921	-1.5105	2.6208	-0.8084	-9.9658	2.8055	-9.9658	4.4054	-2.0529	-9.9658	-1.2481	2.108	7.3143
TCGA_BP_5189	11.5363	2.4857	2.8361	0.679	6.8488	6.4234	2.7139	-0.6873	5.6577	-9.9658	-3.0469	-9.9658	-3.816	-2.3147	-5.5735	-4.2934	-5.5735	-2.3884	2.3164	-0.0425	-9.9658	-2.114	-4.2934	-1.685	-4.035	-3.6259	-3.6259	-0.8339	-9.9658	-1.8314	-1.2481	-6.5064	1.3956	-9.9658	4.4951	2.2421	-9.9658	-0.4719	-2.1779	0.0718
TCGA_A3_3357	9.724	2.5731	6.125	-0.9132	5.931	0.9419	0.7832	-0.7834	0.0158	-9.9658	-5.0116	-9.9658	-3.458	-0.7588	-9.9658	-4.6082	-5.5735	-4.035	0.7146	0.2762	2.1702	-1.8314	-3.458	-2.1779	-3.1714	2.4225	-3.6259	-3.458	-9.9658	2.609	-2.3884	-9.9658	2.3788	-3.458	4.2396	-2.7274	-9.9658	3.483	-2.5479	6.6352
TCGA_CJ_5679	12.164	3.7603	5.0277	5.429	6.3354	5.9472	-1.8314	3.492	-3.0469	0.9716	-0.5332	-1.0559	0.0014	0.0158	-1.2142	-1.2828	-0.5332	-2.7274	-0.8863	1.4174	0.044	-0.5332	-5.0116	-3.0469	3.4264	-2.7274	-3.816	-2.8262	-9.9658	-0.2328	1.3623	-9.9658	2.6533	-3.0469	2.9674	0.9038	-1.7322	2.8701	2.9674	2.4008
TCGA_CJ_6027	11.0897	3.4635	5.5364	4.2639	5.7939	6.1942	5.4604	1.6875	-4.035	-6.5064	-5.5735	-4.6082	-6.5064	-5.5735	-9.9658	-9.9658	-5.5735	-3.3076	2.1013	-0.3201	0.03	-4.035	-5.5735	-3.1714	-1.8314	0.4233	-9.9658	-6.5064	-9.9658	1.7273	-2.8262	-9.9658	2.59	-4.6082	0.3796	-5.0116	-2.9324	-4.2934	-3.3076	2.043
TCGA_A3_3359	10.1944	2.3308	2.8582	-1.9942	6.6526	-0.9406	2.1862	-1.7809	-5.0116	-3.6259	-3.3076	-5.0116	-3.3076	-2.114	-2.3147	1.1641	-3.6259	-3.3076	-1.0862	-2.114	-5.5735	-1.2481	-5.5735	0.2762	-1.1172	-1.3921	-3.6259	0.0854	-5.0116	1.6785	-2.3884	-4.035	2.128	-4.6082	5.0405	-2.3884	-5.0116	1.1184	-0.1187	5.2728
TCGA_BP_5187	11.4938	3.3003	5.7769	0.3685	5.1322	6.4082	1.9931	-0.7588	3.2158	-3.458	-0.9686	-4.035	-5.5735	-1.7809	-9.9658	-3.3076	-9.9658	-2.9324	-0.6643	-1.4305	-5.0116	-0.2328	-5.5735	-2.6349	1.0983	-3.458	-2.8262	0.6145	-9.9658	-1.5522	-1.3183	-5.0116	3.9929	-2.3884	3.8002	-3.816	-3.1714	-0.4131	-1.9379	0.7493
TCGA_MW_A4EC	11.3663	2.2842	4.2877	0.3346	8.3124	1.46	-3.6259	1.4808	-2.4659	-1.9942	-5.0116	-4.6082	-3.458	0.5955	-5.0116	-0.7108	-6.5064	-4.6082	0.605	-1.0862	-3.816	-2.114	-5.0116	-1.7809	1.8996	-2.5479	-5.5735	-0.4325	-9.9658	2.2175	-2.1779	-9.9658	2.9966	-2.1779	4.9883	-5.5735	-9.9658	5.446	-0.5543	2.7161
TCGA_BP_4807	10.4949	2.4035	4.5286	-0.4131	4.3191	3.7919	-1.5105	-0.4325	-3.458	-4.035	-1.4305	-9.9658	-0.3383	-2.4659	-1.8314	-0.0425	-5.0116	-2.1779	2.5112	0.1776	0.7579	-0.1187	-3.0469	1.1316	4.3737	-1.2828	-6.5064	0.8805	-3.6259	3.8818	-1.2142	-9.9658	2.6161	-4.6082	2.0673	-4.6082	-3.816	-0.3383	3.6172	4.9127
TCGA_BP_4991	9.8242	1.6093	6.5829	-2.2447	7.1764	6.2945	1.3735	-0.394	-5.0116	-4.6082	-1.9942	-4.6082	-5.0116	-0.5543	-4.2934	-5.0116	-5.5735	-2.8262	-0.4921	-1.2142	-1.8836	-1.3183	-5.0116	0.3573	-1.5951	-0.7834	-3.6259	-4.6082	-1.2481	1.4704	-3.6259	-6.5064	3.5098	-0.0574	2.3981	-1.9942	-6.5064	-1.1488	-1.7322	-1.1488
TCGA_CJ_5677	12.2659	1.196	4.7312	-0.4521	4.2766	3.492	-0.1187	-0.3752	1.4652	-6.5064	-2.7274	-9.9658	-5.5735	-0.2328	-1.9942	-6.5064	-6.5064	-4.2934	-1.8836	0.8568	-4.6082	-0.3566	-4.6082	-1.3921	-2.0529	0.3796	-9.9658	-1.9379	-3.458	-0.7108	-1.7809	-9.9658	3.0181	-2.6349	1.2934	-9.9658	-9.9658	-2.3147	-1.4699	4.1425
TCGA_CJ_4638	9.2803	-0.3201	6.5215	-0.6643	6.8255	3.0074	0.5069	-1.1172	-1.5951	-3.458	-4.035	-9.9658	-3.816	-0.9132	2.1894	-4.2934	-2.7274	-5.5735	1.0915	-0.8084	-3.458	-0.8084	-6.5064	-3.3076	-1.7322	1.9564	-3.458	-1.8836	-4.2934	0.1648	0.9568	-5.5735	0.7999	-4.6082	6.0034	-0.7588	-2.3147	0.547	-0.9686	5.4896
TCGA_B2_5641	10.1509	3.9031	5.1202	-1.6394	5.7756	7.3487	2.9071	-0.7588	5.8985	-5.5735	-5.0116	-2.8262	-1.8314	0.6239	-0.5332	-4.2934	-9.9658	-2.3147	1.0293	0.099	-4.2934	-1.8836	-2.9324	-3.1714	-2.3884	1.1316	-3.6259	-9.9658	-2.7274	2.9802	-4.2934	-6.5064	3.6207	-3.458	5.8696	-3.3076	-9.9658	-0.4131	-2.4659	2.0569
TCGA_B4_5838	9.9277	1.6785	4.3876	-0.7108	3.3952	4.6628	2.7551	0.1257	3.838	-2.5479	-2.1779	-9.9658	-3.0469	-0.7108	-4.6082	-1.7809	-2.9324	-2.1779	-2.8262	-0.4325	-3.3076	-0.1187	-2.5479	0.7146	2.2082	-2.5479	-1.9942	0.688	-4.2934	0.1776	-1.4305	-2.1779	1.5563	-2.4659	1.8762	-2.8262	-9.9658	-0.9971	2.5828	2.1925
TCGA_B0_4701	11.6296	3.2374	5.044	-0.6643	7.4736	2.5413	4.6006	1.1316	2.5511	-6.5064	-1.2481	-9.9658	-3.6259	-1.3921	-2.3147	-3.6259	-5.0116	-3.458	-1.7809	-1.685	-2.4659	-1.5951	-5.0116	-1.2828	-1.5951	-3.816	-5.0116	-0.3566	-9.9658	-0.9686	-4.2934	-6.5064	1.0503	-2.3147	1.7995	-4.035	-6.5064	-0.6416	-1.8314	0.03
TCGA_CJ_6033	11.8443	4.1515	4.9575	3.9089	5.1494	7.3509	1.2992	-1.3548	2.9729	-6.5064	-9.9658	-5.0116	-9.9658	-3.3076	-3.816	-2.2447	0.547	-5.5735	-0.7588	-1.9379	-3.458	0.8647	-9.9658	-5.0116	-5.5735	-1.1172	-3.3076	-6.5064	-9.9658	-0.9132	-1.8836	-9.9658	3.6266	-6.5064	3.9737	-9.9658	-6.5064	-1.7322	-3.6259	2.5338
TCGA_BP_4334	4.0162	-0.4719	1.3623	-3.816	4.2669	-3.1714	-1.685	-3.6259	-9.9658	6.1285	0.3346	5.8761	4.4641	2.6647	1.7744	-9.9658	-1.5105	-1.1488	-0.5125	3.2018	8.0442	-0.1031	-5.5735	2.96	-3.816	2.5388	-5.0116	0.6517	-4.6082	2.8301	-0.9132	-6.5064	7.5251	3.2959	9.0879	-5.0116	-9.9658	-4.6082	-6.5064	1.4065
TCGA_CJ_4894	8.3546	4.1343	4.9491	-4.2934	6.2478	-2.7274	4.7377	-1.4699	-3.6259	-3.458	-3.0469	-5.5735	-2.5479	-1.2481	-3.6259	-5.5735	-1.7322	-2.2447	-1.5951	-0.9406	-4.6082	-2.5479	-5.0116	-2.3884	0.7579	0.7493	-3.1714	1.1641	0.9268	0.1519	-1.5951	-6.5064	2.9394	-9.9658	5.8948	-3.0469	-6.5064	1.9712	0.1776	5.516
TCGA_BP_4776	10.7379	3.9589	4.7231	-0.9971	7.1997	2.4332	2.6783	-0.4719	-4.2934	-1.1488	-1.3548	-3.816	-1.2481	-1.8314	-3.816	-2.1779	-3.6259	-3.816	-1.9942	-0.9132	-4.035	-1.685	-9.9658	-1.1811	-1.2481	-3.458	-5.0116	-0.7834	-3.6259	-0.1504	-1.7809	-6.5064	2.8034	-9.9658	5.1716	-2.3147	-4.035	-0.1031	3.3407	2.6783
TCGA_CJ_4886	10.289	2.7657	5.3841	0.8883	4.9069	4.7231	0.1903	-3.6259	1.6558	-4.6082	-0.9686	-4.6082	-2.0529	-0.6873	-1.5951	-0.2159	-1.8836	-2.3147	-1.2142	-1.1488	-3.0469	-0.3201	-4.6082	-0.1187	1.2147	-1.2142	-2.5479	0.4233	-2.9324	1.5316	-1.5951	-6.5064	1.1641	-3.3076	3.8944	0.6969	0.4967	5.9081	3.3379	3.8818
TCGA_CZ_5986	9.8496	0.8726	3.2236	0.4657	5.7748	0.7321	-9.9658	-1.1488	1.6558	-6.5064	-2.4659	-9.9658	-3.0469	-1.6394	-4.2934	-3.1714	0.7832	-3.3076	-0.6193	-1.2142	-0.1828	0.346	-5.0116	1.2992	-9.9658	-3.816	-5.0116	2.2237	-9.9658	-5.0116	0.5666	-4.6082	2.1313	-2.9324	4.6012	-2.7274	-5.5735	6.4701	1.8444	2.6895
TCGA_A3_3363	8.0454	-0.4131	6.2001	-4.2934	4.9074	-4.2934	-4.6082	-3.816	-5.5735	-0.6193	-2.0529	-3.458	-2.2447	3.4277	-4.2934	-2.3147	1.6695	-3.3076	1.3735	1.1512	-0.4921	5.9803	-5.5735	1.9264	9.1298	3.0978	-4.2934	1.2023	-4.6082	6.7621	-1.7322	-2.6349	7.1522	-1.2142	8.7093	-5.5735	-9.9658	0.5666	-3.1714	9.9949
TCGA_CW_5588	9.7202	1.5316	6.1849	2.9319	4.8197	2.9802	-3.1714	3.9524	3.3814	-1.3183	-1.9942	-3.458	-1.9379	0.6969	-0.8599	-2.6349	-5.0116	-2.7274	0.3685	0.8647	0.0158	-0.6643	-4.6082	-1.9379	-1.3548	-0.5973	-2.3147	0.0854	-2.3147	0.7748	-2.3147	-1.7809	3.4477	-3.816	5.4182	-4.2934	-9.9658	2.872	-1.3183	-0.9132
TCGA_CJ_4871	11.9323	3.5349	4.7945	1.7532	4.8012	8.8484	0.3573	-1.8836	7.9166	-4.2934	-1.5522	-9.9658	-2.9324	0.1519	-2.5479	-2.9324	-2.3884	-3.0469	0.7058	-1.4305	-4.2934	-2.1779	-4.2934	-1.7322	-0.8084	-3.1714	-4.2934	-0.9406	-2.9324	-2.9324	-0.7834	-6.5064	4.3883	-5.0116	4.1692	-0.6416	-3.6259	2.9525	-1.9379	2.0218
TCGA_CZ_4863	10.7191	4.6921	4.1796	-2.3884	6.8329	-3.0469	5.6562	2.93	-5.5735	-3.3076	-1.3921	-4.6082	-3.1714	1.2085	-2.4659	-4.2934	-2.8262	-1.0559	2.5972	0.2154	-3.816	-0.9686	-4.2934	-0.5756	1.6093	2.4465	-1.5522	0.4865	-0.5973	-0.5332	-0.8084	-9.9658	1.934	-5.5735	3.7356	4.8734	-9.9658	0.9642	-0.7588	6.9329
TCGA_B0_4697	9.2511	2.3337	4.2119	-0.6873	5.3115	-0.5543	5.7908	3.2511	-0.1504	-5.5735	-4.6082	-5.0116	-3.0469	-1.5951	-9.9658	-3.816	-6.5064	-6.5064	-5.5735	-3.6259	-5.0116	-3.816	-6.5064	-3.3076	-5.0116	-5.0116	-9.9658	-4.2934	-9.9658	-1.8836	-4.6082	-6.5064	-0.7834	-4.2934	1.5902	-9.9658	-9.9658	-1.2481	-4.2934	-0.9132
TCGA_AS_3778	11.1841	3.345	5.0361	0.3346	8.2298	2.667	-1.7809	0.9493	-0.4325	-3.6259	-4.2934	-6.5064	0.537	-0.9406	-1.0862	-3.1714	-9.9658	-4.035	0.3346	-1.9379	-2.3884	-0.8339	-5.0116	2.004	2.6161	-0.4325	-4.2934	1.6466	0.4865	5.314	-3.1714	-6.5064	3.8837	-2.6349	3.1781	-9.9658	-3.458	-1.685	5.5877	4.4693
TCGA_B0_5116	9.9533	2.2421	4.6543	-0.7108	3.8023	5.8176	1.4494	2.1574	-3.6259	-9.9658	-3.816	-6.5064	-5.5735	-2.3147	-3.458	-5.5735	-3.816	-4.2934	-1.7809	-2.3884	-5.5735	-0.6416	-5.5735	-3.458	-0.5332	1.8996	-2.2447	-9.9658	-5.0116	-3.816	-1.0559	-9.9658	1.4011	-2.9324	1.3109	-3.816	-5.5735	2.609	-1.7809	-1.6394
TCGA_A3_3323	10.542	3.2632	4.7055	1.0779	7.3227	7.0821	1.7403	0.7233	4.8263	-6.5064	-2.5479	-5.5735	-4.6082	-3.0469	-4.6082	-9.9658	-6.5064	-2.4659	1.6466	0.4761	-4.035	-2.9324	-3.816	-2.3147	-4.2934	-4.035	-2.7274	0.346	-4.035	-0.1031	-1.685	-6.5064	3.8847	-9.9658	1.8604	-4.2934	-9.9658	-1.2142	-2.4659	-3.1714
TCGA_BP_4801	9.4545	2.9784	4.6543	1.125	4.9732	2.7594	0.7664	-0.1031	-3.6259	-2.6349	-1.4699	-6.5064	-2.1779	0.7407	-4.035	1.2394	-6.5064	-3.3076	-0.5973	0.537	3.5086	-0.0277	-5.5735	0.9716	0.5666	-2.4659	-1.8836	-3.458	-4.035	-1.3921	-2.3147	-9.9658	2.3816	-4.2934	4.809	-3.0469	-5.5735	2.9052	-0.8599	3.2959
TCGA_BP_5010	10.9483	2.5437	3.3364	-2.2447	6.6753	8.0596	0.7233	-0.7346	4.3206	-3.6259	-2.9324	-9.9658	-2.3147	-0.2159	-1.7809	-5.5735	-4.2934	-4.2934	-0.8863	-2.3147	-6.5064	0.4865	-9.9658	-0.3383	-2.8262	-1.8836	-4.035	-3.0469	-9.9658	2.9674	-1.4699	-9.9658	2.6918	-0.6643	1.1382	-4.6082	-3.3076	-1.5105	-5.5735	3.3938
TCGA_DV_5568	12.317	3.0145	6.5688	1.2875	5.2589	7.6154	1.8683	0.9115	4.6821	-4.2934	-4.6082	-9.9658	-4.6082	-1.1488	-4.2934	-6.5064	1.1184	-4.2934	-0.8863	-0.9406	-2.4659	-2.4659	-5.5735	-1.1488	-5.5735	-2.4659	-4.035	-1.1488	-3.1714	-0.9971	-2.5479	-9.9658	2.8482	-3.6259	1.7828	-1.5105	-6.5064	-1.8836	-2.114	8.4666
TCGA_BP_4965	10.3741	3.4398	3.0533	-1.9942	5.166	5.1473	1.1184	0.24	-9.9658	-2.2447	-2.0529	-5.5735	-1.2142	0.3231	-0.9406	-1.3921	-4.035	-3.458	2.1925	-0.5973	-1.1172	-1.5105	-3.6259	-1.0559	3.0163	1.5514	-1.7809	1.0007	-0.4719	3.2692	-1.8314	-6.5064	3.7432	-1.3921	5.7976	1.2209	-4.035	4.1748	-0.4131	8.1794
TCGA_EU_5906	11.6481	1.7185	3.9318	-1.3548	4.9514	-1.1811	0.3346	1.2394	0.4447	-9.9658	-1.1811	-6.5064	-1.3548	-0.5973	-2.3147	-3.0469	-1.3921	-1.5522	0.9493	-0.5543	-2.2447	0.8164	-4.6082	-0.2845	0.7579	-1.8836	-2.1779	1.2271	-5.0116	0.2154	1.2696	-5.5735	1.2815	-2.2447	5.5919	0.7058	-4.2934	5.109	2.1378	3.1011
TCGA_B0_5700	10.8333	2.7444	2.1862	-0.8084	5.9628	-9.9658	-0.2328	-4.2934	-0.8339	0.9716	-0.8339	-1.3183	0.5666	-0.8084	-0.5125	-0.7108	-0.1828	-2.8262	1.6466	1.0363	0.3115	-0.5756	-4.035	1.3567	-1.0559	-2.4659	-2.8262	-1.3921	-9.9658	-1.0862	1.5165	-9.9658	2.2391	-2.4659	4.7861	2.1247	-0.5973	5.0571	2.9984	1.1184
TCGA_BP_5191	11.4031	2.7721	3.7752	-0.5543	4.6393	2.6828	2.6161	-2.2447	1.1577	-9.9658	-6.5064	-6.5064	-3.0469	-0.6416	-4.2934	-9.9658	-6.5064	-5.0116	1.2696	-0.394	-1.9942	-9.9658	-6.5064	-6.5064	-5.0116	-4.6082	-6.5064	-3.3076	-0.3752	0.24	-3.0469	-6.5064	3.5274	-1.3183	5.3056	-3.0469	-9.9658	5.4887	-2.7274	1.8444
TCGA_B0_5113	10.1298	1.4494	4.1417	2.043	7.254	6.3463	2.1988	0.7832	-1.3548	-3.816	-1.3921	-9.9658	-9.9658	-1.7322	-5.0116	-3.1714	-3.816	-2.5479	-1.3548	-0.0425	-1.1811	-0.8599	-5.5735	-1.9379	-1.8314	-3.0469	-2.6349	-5.0116	-9.9658	-0.6416	-0.5125	-6.5064	4.6065	-3.458	3.0074	-5.5735	-9.9658	-1.5522	-2.7274	4.5681
TCGA_B0_4834	3.2205	0.3231	-1.4305	-9.9658	1.196	-4.6082	-5.0116	-6.5064	-9.9658	8.2183	0.9716	4.588	0.0718	-1.7322	5.0985	0.4657	4.2958	1.8444	-5.5735	5.0005	8.3508	4.3162	3.3577	3.9561	-0.8339	1.9968	-5.0116	1.334	-9.9658	-6.5064	-0.0877	-4.2934	6.5925	2.7051	8.8679	-9.9658	-9.9658	-5.0116	-9.9658	1.4011
TCGA_BP_4174	10.3384	3.7783	2.5338	2.791	6.3507	3.5815	0.8568	0.2522	0.9268	-6.5064	-3.816	-1.6394	-3.0469	-1.8314	-4.035	-4.6082	3.7464	-3.816	-2.7274	-0.0574	-1.3921	-3.6259	-4.6082	-6.5064	-3.1714	0.679	-5.5735	-6.5064	-3.458	-2.4659	-2.3147	-2.6349	1.2394	-4.2934	4.0313	5.5085	-4.035	-1.6394	-1.0262	9.3905
TCGA_A3_3365	9.558	1.8564	5.465	-2.114	6.7644	3.9431	-0.3752	-0.6416	-1.5522	2.1702	1.6374	-0.0877	0.8164	0.7916	-0.4719	0.1776	-0.3752	-1.7322	0.537	0.2642	1.8801	0.1903	-5.0116	2.727	1.9073	-1.0862	-2.8262	0.4233	-3.3076	1.2992	-2.0529	-4.6082	4.232	-2.2447	5.9603	-5.5735	-9.9658	2.9319	-2.8262	1.8643
TCGA_A3_3313	4.5454	-0.013	4.4196	-3.3076	5.3685	-9.9658	-4.035	-2.0529	-9.9658	-2.8262	-1.8314	-9.9658	-0.9686	-1.1172	-4.6082	-2.3884	-2.1779	-0.2498	-2.8262	-0.6873	0.8246	5.138	0.8327	1.0711	2.5683	-1.685	1.4962	1.3735	-1.2828	-1.1172	1.1641	-6.5064	1.6558	-9.9658	1.4174	-2.7274	-9.9658	-2.1779	6.9306	8.1715
TCGA_BP_4352	10.2793	5.61	9.1268	0.058	8.2287	1.6875	-0.5125	3.1311	-9.9658	-3.3076	-4.6082	-4.6082	-4.2934	-1.2481	-9.9658	-9.9658	-6.5064	-4.035	-4.6082	-3.0469	1.0293	-1.0862	-6.5064	-2.7274	-4.035	-1.8836	-3.3076	-4.6082	-9.9658	-2.3147	-1.8836	-6.5064	3.8729	-6.5064	2.4805	-5.5735	-9.9658	0.1388	-4.6082	-2.4659
TCGA_DV_A4VX	11.925	4.287	4.3399	-1.1488	8.2889	-1.2481	1.9859	1.7273	-0.1504	-5.5735	-4.6082	-9.9658	-5.5735	-2.3884	0.5271	-5.0116	-3.1714	-5.0116	2.945	-0.4521	-1.0862	-0.5756	-4.035	-2.8262	-0.9406	-4.6082	-4.6082	-3.816	-9.9658	0.7321	-1.3183	-9.9658	4.4283	-9.9658	6.4145	-3.816	-6.5064	-3.6259	-1.3548	0.5271
TCGA_A3_3387	11.1113	4.1153	5.4067	-0.5125	6.0387	5.8999	0.3115	-1.9942	-1.5522	-2.7274	-0.4521	-5.5735	-5.0116	-0.3383	-9.9658	-1.5522	-5.5735	-3.3076	-1.2142	-0.3383	-3.816	1.5612	-3.6259	-1.4305	-1.6394	1.5013	-5.0116	-0.5756	-3.0469	0.058	-3.3076	-6.5064	2.77	-3.6259	5.3202	-3.6259	-6.5064	-1.8314	-2.0529	2.5852
TCGA_CJ_4887	10.2471	4.2434	6.7556	-0.8084	7.3934	4.7517	3.6861	-1.9942	-2.9324	-6.5064	-4.035	-9.9658	-4.035	-0.8084	-9.9658	-5.5735	-9.9658	-3.816	-0.2328	-1.0559	-6.5064	-2.0529	-6.5064	-3.458	-4.6082	-2.8262	-4.035	-6.5064	-9.9658	-1.8314	-1.0262	-6.5064	2.8014	-4.6082	3.3647	-5.5735	-9.9658	-2.2447	-1.8314	2.3898
TCGA_B0_5706	11.0822	2.7357	6.88	-1.1488	5.4696	4.3999	4.6059	0.099	0.5666	-3.458	-9.9658	-3.816	-9.9658	-5.0116	-9.9658	4.2958	-9.9658	-2.6349	-1.3183	-3.3076	-3.0469	-1.8314	-4.6082	-9.9658	-9.9658	0.8246	-4.035	-1.1811	-2.3147	0.3346	-3.816	-6.5064	1.1512	-5.0116	3.9571	-9.9658	-9.9658	2.5011	-1.8314	0.8647
TCGA_A3_3380	10.9128	1.5366	6.73	-1.3548	8.108	0.7579	0.1124	1.5806	-3.3076	-3.6259	-0.5756	-9.9658	-0.7834	0.7664	-5.5735	2.0535	-5.5735	-3.458	-0.0725	-2.6349	0.0158	-1.685	-5.5735	-2.5479	-0.9406	-5.0116	-3.3076	0.099	0.8246	3.4291	-2.1779	-3.816	2.9562	-2.2447	6.3745	-6.5064	-2.1779	6.87	3.9847	4.3484
TCGA_CZ_5461	10.6912	3.1813	1.0983	1.1641	3.3952	7.466	1.4911	-2.4659	6.1254	-4.6082	-0.1993	-9.9658	-9.9658	0.044	-5.5735	-5.0116	-4.6082	-2.7274	2.108	0.1776	-4.035	-0.4921	-4.6082	0.1124	3.1685	-2.8262	-2.4659	1.0503	-9.9658	-0.6643	-2.2447	-9.9658	2.108	-5.0116	2.2113	-3.0469	-6.5064	0.2154	-4.2934	-0.4521
TCGA_B8_5552	10.5036	2.4225	5.3234	-0.8863	5.5305	2.9413	0.4657	2.4117	-2.6349	-2.5479	-2.0529	-5.0116	-2.9324	0.9115	-5.0116	-1.5951	-2.9324	-2.7274	-1.0559	-0.013	2.2113	-1.2142	-4.2934	1.3791	-4.2934	-0.9406	-4.6082	-3.458	-3.458	3.9534	-1.685	-4.6082	4.3944	-2.6349	4.9727	-0.9686	-5.0116	3.3307	1.2636	5.7801
TCGA_BP_4165	10.2024	4.0593	4.4074	-1.9379	7.3681	3.1278	1.1316	-3.3076	-9.9658	-1.685	-1.3183	-5.0116	-1.4305	-1.4305	-2.9324	-1.8314	-3.1714	-3.6259	-2.6349	-1.9379	-3.816	-1.8836	-6.5064	0.434	-0.9406	-4.2934	-2.9324	-3.458	-3.816	-1.685	0.0854	-6.5064	1.2147	-4.2934	-0.1031	-2.6349	-3.816	6.4511	-2.3884	1.3901
TCGA_CW_6090	10.7295	3.837	3.2002	1.5758	4.251	7.8764	0.7058	0.0158	5.0816	-6.5064	-3.458	-5.0116	-9.9658	-0.4325	-9.9658	-9.9658	-6.5064	-3.816	-4.035	0.2642	-0.3383	-1.9942	-9.9658	-4.035	-4.2934	-5.5735	-3.816	-6.5064	-2.114	-4.2934	-3.0469	-9.9658	-0.3383	-5.0116	0.1388	-5.5735	-9.9658	-4.6082	-6.5064	-3.816
TCGA_AK_3443	1.8957	-0.0425	-3.1714	-6.5064	1.1641	-9.9658	-9.9658	-9.9658	-9.9658	8.6414	4.6894	8.1632	5.2495	-2.5479	3.907	-1.3921	4.0427	3.9792	-2.9324	6.2325	9.5092	5.2843	3.1685	4.4615	-2.4659	1.8722	-6.5064	2.2268	-9.9658	5.8647	0.099	-3.458	8.2362	0.03	10.1906	-9.9658	-9.9658	-4.2934	-9.9658	3.0619
TCGA_CZ_5453	9.2683	1.4962	3.2328	-1.1811	5.4884	0.8246	-9.9658	-0.5973	-3.6259	-6.5064	-3.816	-5.0116	-3.3076	-2.4659	-1.2142	-4.6082	-0.9971	-3.1714	-3.6259	-1.5522	0.4967	0.434	-6.5064	1.2636	-0.9686	-3.6259	-2.8262	-4.035	-9.9658	0.0014	0.9642	-9.9658	1.0079	-4.035	4.4404	0.099	-4.6082	3.3278	-1.4305	-0.1828
TCGA_B8_A54K	10.4805	3.8023	4.3807	-1.5522	7.1569	-0.6873	-0.6193	4.4236	-2.7274	2.9488	-0.6643	-9.9658	3.5461	1.4494	1.0503	-0.2159	-6.5064	0.044	3.6486	6.8643	-4.2934	1.8242	-9.9658	0.2277	2.7679	4.8939	-1.9379	2.3251	-2.6349	7.3593	-2.5479	-3.6259	7.261	1.9034	7.4626	-9.9658	-3.816	-0.4131	-9.9658	1.9527
TCGA_BP_5177	7.5829	3.4817	4.6502	-1.6394	5.3377	1.2636	1.0293	-3.816	-3.816	-3.3076	-0.4521	-6.5064	-3.816	-0.7346	-2.4659	-0.7588	-3.816	-4.035	-4.035	-3.1714	-5.5735	0.03	-9.9658	-0.8863	0.9268	-0.7108	-3.1714	-5.5735	0.2998	0.3907	-0.9686	-6.5064	0.7233	-3.6259	6.065	0.8327	-4.035	6.4819	-1.0862	4.5596
TCGA_B0_5705	10.2385	3.0978	2.0183	-1.0559	5.2638	0.7058	1.4065	-2.1779	-3.3076	-6.5064	-2.114	-5.0116	-4.035	-1.685	-9.9658	-3.3076	-1.9379	-2.7274	0.1648	-1.2142	-6.5064	-0.1345	-5.0116	-0.0277	2.7551	-1.2828	-1.4699	1.0079	-9.9658	-5.0116	3.1844	-5.5735	0.2642	-4.035	0.0718	-1.3183	-2.8262	0.4447	0.7664	5.1776
TCGA_B0_4691	11.5918	0.2154	4.7835	-0.9406	5.7309	7.6535	3.4971	1.4335	6.3801	-2.4659	-2.7274	-4.035	-4.2934	-1.5105	-4.035	-3.3076	-6.5064	-5.0116	0.8082	-0.1345	-4.2934	-2.5479	-9.9658	-4.2934	-2.3884	1.4911	-4.2934	-4.6082	-9.9658	-1.5105	-4.2934	-4.6082	1.6695	-3.458	2.2573	-3.1714	-4.035	-1.7809	-2.5479	7.0572
TCGA_AK_3451	10.5936	4.0454	4.2457	-1.5951	3.3883	-1.8836	1.46	-0.7588	-0.4131	-3.458	-4.6082	-2.2447	-2.8262	-1.0862	-1.6394	-6.5064	-4.2934	-9.9658	1.1447	-1.7809	0.4761	-3.816	-9.9658	-6.5064	-3.458	-0.1993	-6.5064	-6.5064	-9.9658	2.9394	-2.0529	-9.9658	-0.3383	-2.7274	5.6303	-1.0862	-9.9658	-1.3921	0.7321	4.5324
TCGA_CZ_4862	10.7181	2.5238	3.7496	0.0014	6.2664	2.8994	5.1061	1.4652	1.6187	-5.5735	-3.0469	-4.035	-0.1187	0.1519	-4.6082	-1.5105	-5.5735	0.4016	0.1903	0.7916	-3.0469	0.1903	-3.1714	-0.6193	3.9774	-3.0469	-2.8262	1.7532	-2.5479	4.0636	0.7058	-1.9942	4.6628	1.6234	1.9786	-5.0116	-3.0469	-0.5125	5.2196	7.2228
TCGA_BP_5173	8.2215	2.7784	3.0876	-3.816	6.4899	-2.8262	1.7912	1.5115	-6.5064	-9.9658	-2.0529	-9.9658	-4.6082	-1.3921	-5.5735	-6.5064	-3.3076	-4.035	-4.6082	-3.3076	-0.4719	-5.0116	-6.5064	-1.9942	1.0915	-4.2934	-3.458	-0.7108	-9.9658	-1.7322	-3.0469	-3.458	0.058	-2.1779	5.1301	-4.2934	-9.9658	0.9789	2.7401	6.7505
TCGA_CJ_5682	11.1577	2.828	2.9581	-1.5522	5.9736	7.9044	0.03	-4.6082	-1.7322	-2.8262	-0.0725	-9.9658	-2.6349	0.5763	-9.9658	-2.4659	-6.5064	-2.4659	1.9564	-1.2481	-4.6082	0.8726	-9.9658	-0.4325	3.4116	1.5514	-1.2142	-0.8339	-2.8262	-1.4699	-1.8314	-9.9658	2.4779	-4.035	2.4171	-9.9658	-2.2447	-0.2845	-2.9324	1.4228
TCGA_AK_3461	12.1894	3.1409	5.3302	0.3346	8.1035	2.7205	2.4597	-0.8599	0.044	0.8327	0.0854	-1.4305	-0.2328	0.7493	-2.0529	0.8164	-2.1779	-1.3548	0.8408	1.6512	-0.0574	0.5859	-5.0116	-0.1665	0.9789	-1.1488	-2.4659	-0.6416	-3.0469	2.8641	-2.3147	-5.5735	4.6955	-0.7346	6.0698	-1.0559	-4.2934	2.5756	-0.9971	3.245
TCGA_AK_3444	9.8099	2.0638	2.7095	-1.5105	5.8617	-2.5479	1.5165	0.099	-3.3076	-0.6193	-2.5479	-1.2142	-3.0469	-1.7322	-4.6082	-9.9658	-4.035	-3.0469	-1.3921	-1.1811	0.4967	-1.7322	-3.0469	-0.8599	1.4911	-3.1714	-2.114	0.4761	-4.6082	-0.4325	-1.1811	-9.9658	0.8726	-6.5064	2.1734	2.1047	-6.5064	-1.7809	-1.1811	5.8092
TCGA_CW_5580	10.7836	2.8974	5.9416	0.0718	4.9942	3.2313	0.5666	0.0014	-0.3383	-3.816	-1.5105	-3.458	-4.035	-0.3022	-9.9658	-0.6193	-4.035	-2.7274	0.3115	-1.1811	-2.9324	-0.2671	-5.5735	-1.7322	-1.4305	2.8936	-2.1779	0.7146	-2.9324	3.4291	5.9301	-9.9658	1.949	-1.4699	0.058	-4.2934	-6.5064	-2.5479	-2.5479	1.4704
TCGA_BP_4799	11.0456	3.2973	3.5827	-0.4921	4.2472	-2.6349	3.8431	-1.8836	0.3685	-5.5735	-4.6082	-5.0116	-5.0116	-4.2934	-9.9658	-9.9658	-9.9658	-5.0116	-6.5064	-2.1779	-3.1714	-2.1779	-9.9658	-6.5064	-5.5735	-9.9658	-9.9658	-3.1714	-9.9658	-2.8262	-1.8836	-9.9658	1.6093	-9.9658	-0.7108	-4.6082	-9.9658	0.4865	-5.5735	-5.5735
TCGA_B8_4619	4.2773	0.4761	-1.6394	-4.6082	2.7679	-9.9658	-2.5479	-3.6259	-9.9658	9.5933	2.4117	5.0837	1.4388	0.3115	4.8167	-0.4719	4.3758	2.6255	1.8404	3.6714	8.3419	1.0642	1.8524	4.4829	-0.6416	1.683	-3.458	1.8564	-4.2934	1.1706	1.3956	-3.0469	6.7009	3.7982	8.8696	-9.9658	-6.5064	-5.0116	-9.9658	4.7399
TCGA_B8_A8YJ	10.3991	3.958	3.4958	1.6281	5.8709	2.9013	2.4386	-1.3548	-9.9658	-6.5064	0.2029	-4.2934	-5.5735	0.4016	-9.9658	-4.2934	-3.1714	-1.8836	-0.6873	-1.5105	-2.9324	-3.0469	-6.5064	-0.7108	1.3901	-3.458	-3.458	-1.9942	-4.035	-3.0469	-2.9324	-9.9658	1.2756	-2.9324	3.0074	-1.4305	-2.6349	4.1531	-2.0529	4.0952
TCGA_BP_4325	9.1852	2.0742	4.9709	-0.3383	7.8003	-0.9686	-0.3022	-9.9658	-9.9658	-2.5479	-3.0469	-9.9658	-3.458	-1.9379	-9.9658	-3.816	-5.0116	-2.5479	-0.1504	0.1776	-6.5064	0.7493	-6.5064	1.0433	1.2756	-3.816	-3.0469	-4.035	-4.6082	-3.3076	0.3907	-6.5064	1.2756	-6.5064	-0.5332	1.0433	-6.5064	-0.9406	-1.7322	1.7489
TCGA_AK_3454	9.96778	1.87418	4.04141	1.76809	7.43839	5.82903	-0.329135	2.32223	1.97302	-2.24469	-2.59077	-5.9658	-0.103171	-0.619262	-1.85726	-1.07098	-6.50639	-3.17133	0.0157935	-2.50634	-1.31832	-0.630385	-5.57344	-1.35475	-0.982781	-3.71789	-3.23786	0.0989546	-2.46591	1.98042	-4.15844	-6.5064	1.93202	-1.49007	5.15098	1.78911	-6.50639	2.6208	0.0717865	4.84225
TCGA_BP_5180	10.8867	2.1444	3.0944	2.5112	6.0101	6.251	0.0854	-0.8599	6.6078	-4.6082	-4.6082	-9.9658	-5.5735	-2.1779	-9.9658	-4.6082	-9.9658	-4.6082	3.0305	0.2998	-3.3076	-2.9324	-3.816	-9.9658	-3.816	-1.2142	-2.9324	0.3685	-5.0116	-1.685	-1.8836	-9.9658	5.0317	-9.9658	4.9865	-3.6259	-9.9658	-0.8339	-0.9686	1.1447
TCGA_BP_4971	8.4143	2.8076	5.5283	-2.6349	8.7342	4.5772	0.3115	0.03	-3.458	-5.0116	-2.114	-9.9658	-3.0469	-0.6873	-5.5735	-3.3076	-9.9658	-4.2934	-0.6873	-0.0277	0.9419	-2.5479	-6.5064	-2.2447	-3.3076	-1.9942	-3.1714	-2.6349	-9.9658	2.0147	-2.5479	-6.5064	1.9638	-4.6082	2.2144	-9.9658	-6.5064	-0.3201	2.9655	1.6093
TCGA_BP_5178	11.6879	2.7051	3.1228	1.0007	4.4719	6.5959	1.9264	0.1519	2.004	-9.9658	-5.0116	-6.5064	-9.9658	-1.1488	-3.458	-9.9658	-9.9658	-4.035	-1.6394	-1.8314	-2.8262	-2.6349	-6.5064	-6.5064	-4.2934	-4.035	-5.5735	-3.3076	-2.1779	-2.0529	-4.2934	-9.9658	2.1411	-5.0116	1.2333	-5.0116	-9.9658	-1.1172	-3.6259	2.3308
TCGA_B8_4620	11.612	2.8219	3.0411	7.5933	7.3009	-1.3183	-0.7108	1.9377	4.9383	-6.5064	-1.6394	-5.0116	-5.5735	-4.2934	-5.5735	-4.035	-5.5735	-1.7809	-0.2159	-0.8599	-5.0116	-0.3752	-9.9658	-2.1779	-0.5973	-3.816	-5.5735	1.0079	-4.6082	-0.4521	-5.5735	-9.9658	-0.1031	-9.9658	2.7551	-4.6082	-9.9658	-1.8314	-5.5735	-4.035
TCGA_BP_4784	10.4047	3.4277	5.5295	-1.0559	2.5288	2.3135	-0.5125	1.1512	-9.9658	1.2085	-0.6873	-2.7274	3.2205	3.66	-2.4659	-3.3076	-6.5064	-2.8262	4.2017	4.664	0.0718	-1.4699	-9.9658	3.1409	-1.5951	4.2396	-1.7809	1.0222	-9.9658	6.6203	-3.6259	-6.5064	6.6503	1.2696	6.702	-3.816	-3.0469	-1.9379	-4.6082	4.7619
TCGA_B0_4814	9.2747	2.1247	2.9413	-1.3183	8.4911	1.7532	0.5955	-2.3147	6.3913	-5.0116	-1.7809	-6.5064	-4.6082	-1.0559	-9.9658	-6.5064	-0.6416	-3.458	1.0915	-1.5951	-3.6259	2.1345	-9.9658	0.9862	-9.9658	-5.0116	-4.2934	-0.0725	-9.9658	-1.9942	-0.9406	-6.5064	0.7664	-9.9658	5.2998	-0.4325	-2.3147	-0.4719	-2.4659	-2.114
TCGA_BP_4795	9.3603	2.004	5.1922	-4.2934	1.7489	2.6278	-2.3147	4.2335	-4.6082	1.8282	0.8327	-5.0116	3.772	2.1476	-1.9942	1.8564	-2.8262	0.0718	3.4804	5.4545	0.3346	2.8877	-9.9658	3.0961	5.3719	4.1351	-1.8836	0.2998	-3.816	6.1721	-3.1714	-5.0116	7.2656	1.7141	7.2256	-5.5735	-4.035	-4.6082	-3.816	4.5826
TCGA_BP_4756	5.2434	1.2576	2.1444	-1.3548	5.6963	-9.9658	0.547	-5.5735	-9.9658	-4.2934	-3.458	-9.9658	-0.8863	-1.6394	-1.7809	-2.8262	1.736	-2.8262	-1.6394	-0.5973	0.6517	-0.0574	-1.3921	3.2018	-2.1779	-2.0529	4.579	1.2636	-2.5479	0.9642	9.4545	-6.5064	0.4016	-9.9658	4.774	1.0847	-3.0469	-0.7834	4.7016	7.9686
TCGA_B8_4621	9.6348	3.2959	5.1591	-5.5735	4.0471	-4.6082	-1.9379	-4.2934	-9.9658	0.547	-3.6259	-9.9658	-5.5735	2.7357	1.0847	-3.816	-3.3076	-5.0116	1.1184	-0.013	1.3735	2.6693	-2.8262	1.9968	6.7032	2.6715	-4.6082	1.0079	-2.8262	6.3648	0.3573	-1.5522	6.7757	-3.0469	3.4304	-4.2934	-9.9658	3.9561	2.0325	11.7769
TCGA_B0_4827	10.7292	2.876	4.7399	1.9302	3.4318	6.1675	3.6961	1.1512	1.8404	-9.9658	-4.2934	-4.6082	-5.5735	-2.1779	-0.2498	0.1124	-1.9379	-2.6349	1.2147	-1.2142	-1.4305	0.346	-5.0116	-0.1504	0.7146	-3.6259	-0.2159	-1.7322	-3.1714	-1.3548	2.7422	-9.9658	-0.8863	-0.9971	0.058	0.517	-6.5064	-3.816	-4.2934	3.8719
TCGA_B8_5163	10.9147	2.8562	4.936	0.679	3.7313	2.0742	5.1835	2.2543	4.95	-5.0116	-1.4699	-6.5064	-1.9942	-2.7274	-2.9324	-6.5064	-4.035	-1.8314	1.6327	-1.4699	-2.114	-1.2481	-4.035	-2.3147	-1.3921	-0.9686	-4.2934	-1.9942	-3.0469	-0.0877	-3.816	-4.2934	3.0723	-4.2934	1.8722	-2.7274	-9.9658	-2.9324	-4.6082	-0.2845
TCGA_B0_5693	10.7315	2.6984	3.38	0.0718	6.353	1.177	-3.6259	0.24	3.1475	-3.816	-2.3147	-4.6082	-2.0529	-0.9406	-2.5479	0.6517	1.3623	-3.816	-4.035	-2.2447	-2.8262	0.5666	-9.9658	3.6463	0.4761	-4.6082	-9.9658	-1.0559	-3.6259	-2.4659	-0.6416	-9.9658	0.6145	-1.5951	5.5364	-3.6259	-2.5479	3.4318	1.8201	4.4706
TCGA_CZ_5987	11.653	3.5249	5.5497	1.949	6.7875	8.5088	3.309	-2.114	1.1641	-9.9658	-3.6259	-9.9658	-9.9658	-2.3884	-9.9658	-5.0116	-9.9658	-4.6082	2.6138	-0.8084	-5.0116	-3.0469	-4.6082	-2.0529	-5.5735	-0.013	-5.0116	-0.9132	-3.0469	-0.9971	-1.8314	-9.9658	5.5348	-3.1714	5.3349	-3.458	-3.458	-9.9658	-3.0469	4.208
TCGA_CJ_4868	11.0695	2.982	5.5085	-1.1811	5.5996	7.212	3.5324	0.6517	3.492	-3.816	-2.4659	-9.9658	-6.5064	0.4016	-9.9658	-4.6082	-0.5543	-1.3548	-1.5105	0.2277	-0.1993	-1.8314	-6.5064	-3.1714	1.3901	-0.3022	-4.6082	-0.9971	-4.2934	2.3926	-1.1811	-9.9658	2.7805	-9.9658	3.7699	-1.7809	-9.9658	-1.8314	-3.6259	0.3685
TCGA_B0_4712	11.7267	4.518	3.9783	4.7016	5.3975	8.8157	5.2048	0.6969	6.9026	-6.5064	-2.4659	-6.5064	-9.9658	0.2998	-2.1779	-9.9658	-9.9658	-3.816	-2.3884	-0.4719	-2.3884	-1.5105	-6.5064	-4.2934	-4.2934	-4.2934	-5.5735	-5.5735	-9.9658	-2.114	-4.6082	-9.9658	4.3751	-4.035	0.5069	-9.9658	-9.9658	-1.2481	-3.816	-1.1811
TCGA_CJ_4639	7.6943	2.6828	2.4252	-1.3183	6.6174	0.1776	3.1939	1.177	-0.5756	-4.035	-0.3201	-4.035	-2.2447	-1.0559	-0.9406	2.1378	-0.8084	-1.3921	-1.9379	-1.5105	-9.9658	0.1388	-5.0116	0.5859	1.766	-3.1714	-5.0116	1.196	-9.9658	-0.7108	-4.035	-4.035	-0.9132	-9.9658	4.8218	-9.9658	-1.1172	5.8612	6.8369	6.033
TCGA_BP_5009	10.6204	3.5742	3.7982	2.004	6.2455	6.8328	0.6699	0.0158	2.0604	-4.035	-3.458	-5.0116	-3.0469	-0.2159	-4.035	-6.5064	-5.0116	-5.0116	0.6517	-0.1345	-4.035	-2.6349	-6.5064	-6.5064	-3.6259	-2.114	-4.6082	-1.5951	-4.2934	-1.5522	-2.6349	-9.9658	3.7291	-5.5735	2.3135	-3.816	-3.816	-1.5522	-3.458	0.2881
TCGA_CJ_4897	9.5814	1.3679	4.5367	-1.1172	5.9308	2.7993	1.1897	-0.8599	-4.2934	-3.3076	-2.6349	-4.2934	-2.6349	-0.2671	-5.5735	-1.3548	-3.3076	-2.6349	-2.8262	-1.3183	-3.816	-0.9406	-6.5064	-0.3752	0.9038	-1.1811	-2.3147	0.1648	-1.3921	2.128	-2.3884	-0.9406	3.8167	-5.0116	1.5854	0.8647	-4.6082	0.7407	6.5725	6.7917
TCGA_B8_A54F	11.6612	2.9692	3.8993	1.7828	8.677	1.0915	-2.2447	0.8488	-0.9406	-4.035	-1.8836	-3.458	-9.9658	2.2268	-9.9658	-4.6082	-3.3076	-1.9942	-0.5973	-0.3022	-1.9379	-0.4131	-6.5064	-1.7809	0.4447	0.4657	-2.3884	0.9493	-0.013	5.7616	-2.8262	-9.9658	5.7578	-2.6349	5.3295	-9.9658	-9.9658	0.8408	-5.0116	0.7832
TCGA_CJ_4907	9.9286	1.674	3.4156	-1.9942	6.6215	6.7801	-1.1811	-2.3147	-3.3076	-0.1504	0.2277	-3.6259	-0.7346	-0.5332	-4.6082	1.7786	-2.1779	-1.6394	-0.2328	-0.7834	-1.7809	1.0915	-6.5064	-1.1488	0.4657	0.2522	-3.6259	1.3397	-3.458	1.7828	-5.0116	-3.1714	3.9617	-6.5064	4.5657	-3.458	-3.458	3.4451	4.4615	3.5073
TCGA_A3_3326	9.0174	0.6145	5.1404	-0.9132	7.8965	-1.1811	-0.0725	-3.0469	-9.9658	-3.6259	-2.3884	-4.035	-3.458	-1.8836	-2.3147	0.5763	-2.5479	-3.0469	-3.0469	-1.2142	0.6608	-1.6394	-9.9658	1.2085	-0.8084	-4.2934	-5.5735	-0.1828	-9.9658	-2.7274	-0.3752	-9.9658	1.6374	-9.9658	3.4958	1.1316	-2.6349	-1.1488	0.5859	-0.9132
TCGA_BP_4341	10.6526	3.1653	4.5299	1.0779	9.5644	2.6067	-3.1714	-1.8836	1.8119	-3.816	-2.5479	-9.9658	-3.1714	-1.6394	-9.9658	-6.5064	-2.9324	-4.6082	-1.7322	-1.685	-3.1714	-0.8863	-9.9658	0.099	2.667	-3.458	-1.2481	-5.0116	-9.9658	-2.3884	0.8082	-5.5735	1.7532	-3.6259	4.2563	1.4859	-2.9324	5.3118	-0.8339	-1.1488
TCGA_B8_5546	3.2796	0.4016	7.5093	-9.9658	1.3454	-9.9658	-9.9658	-3.816	-9.9658	2.8158	1.674	-0.2328	1.2333	0.2522	-1.3183	1.0779	-0.7346	-1.2481	0.7233	1.2934	1.6374	0.7579	-3.816	3.3619	0.2998	-0.6416	2.6348	1.0503	-2.0529	0.7579	10.1913	-4.2934	3.0127	-0.9686	5.8405	-9.9658	-9.9658	6.7255	-0.9132	6.0018
TCGA_B0_5812	8.6912	0.7664	5.7648	0.3115	6.4979	5.6642	1.4174	-1.9379	3.6254	-1.0862	-0.4719	-3.3076	-2.3147	0.7146	-3.6259	-0.1828	-1.5105	-1.3548	-0.0277	-0.6193	-1.5522	0.4865	-6.5064	0.4865	2.1345	-1.7322	-4.2934	0.3115	-2.5479	0.044	-1.5951	-6.5064	2.4571	-2.8262	5.0086	-0.5973	-3.816	1.3791	-1.685	2.5948
TCGA_BP_5001	9.7832	2.0254	3.9552	-0.3566	8.6954	-1.1811	2.2175	-1.5522	-5.0116	-2.114	-2.7274	-4.6082	-1.9379	-2.3884	-2.9324	-2.4659	-4.035	-3.816	-1.4305	-1.2481	-2.3147	-1.2481	-9.9658	2.2783	-1.9942	-4.6082	-2.7274	-0.5756	-9.9658	-2.9324	0.547	-5.5735	0.3231	-5.0116	3.0825	0.9419	-4.035	5.31	6.0915	2.8219
TCGA_CZ_5465	10.0695	2.6185	6.0166	0.5955	7.186	4.9279	-1.5522	-0.5543	5.6668	-5.0116	-4.6082	-5.5735	-5.0116	-1.7809	-5.0116	-1.7322	-2.4659	-3.816	-0.1665	-0.7346	-4.2934	-0.7346	-5.5735	-0.013	-4.2934	-5.0116	-2.3884	-6.5064	-4.6082	-1.8836	-4.2934	-9.9658	1.0151	-9.9658	-1.0559	-1.7322	-3.816	-1.685	-1.9942	4.9341
TCGA_B0_5699	9.358	2.4465	4.9644	-1.9942	5.6023	0.688	-0.4325	-9.9658	-9.9658	-2.7274	-2.7274	-4.6082	-3.1714	-0.9132	-5.0116	-1.9379	-0.0725	-2.6349	2.0638	-0.1828	-4.2934	1.3167	-3.3076	1.6327	0.2881	-0.7588	-3.0469	-5.5735	-5.0116	2.0979	-0.9406	-6.5064	2.0673	-9.9658	5.813	-4.035	-5.0116	3.9956	-3.1714	1.1184
TCGA_B4_5834	10.3253	2.2513	5.0837	0.0014	6.0079	0.2522	-0.7346	-1.2828	1.3225	-5.0116	0.4233	-5.5735	-1.5951	-0.0725	-2.0529	-0.6873	-2.8262	-2.8262	-0.9406	-2.7274	-9.9658	-2.9324	-6.5064	-2.2447	-0.3201	-2.3147	-4.6082	0.5271	0.8726	3.9992	-2.4659	-2.8262	2.108	-1.5105	6.0483	-1.0862	-2.2447	-0.9132	-1.9942	1.0642
TCGA_BP_4160	10.9136	3.2096	4.7203	-0.3752	4.096	3.7248	2.876	4.8885	0.4125	-9.9658	-2.3884	-9.9658	-3.0469	-0.7346	-2.4659	-2.9324	-2.9324	-1.5951	1.9564	-0.2159	-0.4921	0.2154	-3.0469	-2.1779	-1.5105	-1.6394	-1.5522	-2.4659	-3.816	1.7617	0.346	-6.5064	1.642	-0.8084	4.677	1.3283	-2.9324	-1.685	-4.035	7.8659
TCGA_B0_4707	10.636	2.0183	5.7584	1.8762	6.9183	4.7908	3.6691	4.3082	6.1402	-6.5064	-3.458	-6.5064	-0.5973	3.1507	-1.2481	-4.035	-9.9658	-2.3884	0.605	-9.9658	-6.5064	-1.7809	-5.0116	-3.3076	-2.9324	-1.8836	-5.0116	-4.035	-2.0529	0.8164	-5.0116	-6.5064	3.3076	-9.9658	2.496	-9.9658	-9.9658	-3.1714	-2.4659	-0.6416
TCGA_CJ_5678	10.6742	4.4006	0.5666	-0.5125	4.5002	2.7444	2.8542	-3.1714	2.791	-6.5064	-6.5064	-6.5064	-5.5735	-1.5105	-1.9942	-1.5105	-9.9658	-4.2934	-2.114	1.0079	-1.7809	-1.2481	-4.6082	-5.5735	-5.0116	-5.0116	-5.5735	-0.7588	-5.0116	-3.458	-2.3884	-6.5064	1.0433	-9.9658	6.318	2.2842	-4.6082	0.7916	0.517	3.5887
TCGA_BP_5007	10.3584	3.1813	7.0263	-1.1488	8.6678	6.9797	0.058	1.8996	-4.035	-3.458	-1.3921	-4.6082	-1.2828	-1.7809	-9.9658	-2.4659	-6.5064	-3.3076	0.24	-1.4699	-3.816	-3.3076	-9.9658	0.8883	0.2029	-1.5522	-2.6349	0.6145	-2.3147	5.4598	-0.9971	-6.5064	3.644	2.2113	3.1079	-5.5735	-5.5735	-1.1172	3.1212	5.9355
TCGA_B8_5158	11.7981	2.651	4.1119	5.3965	5.5907	8.5006	3.0481	0.5955	8.1714	-9.9658	-4.2934	-9.9658	-9.9658	-2.8262	-5.5735	-5.0116	-2.6349	-2.6349	0.3573	0.2522	-1.4305	-0.5973	-1.1811	-4.2934	-2.9324	-5.5735	-3.3076	-1.5105	-9.9658	-0.8863	-0.7108	-9.9658	6.1522	-5.0116	3.4291	-2.9324	-4.2934	-3.0469	-0.6643	1.2934
TCGA_DV_5569	10.5334	1.5758	3.034	-1.6394	6.1289	2.5585	0.346	3.7507	-9.9658	1.1897	-1.7322	-1.6394	0.537	-0.3752	-0.5756	1.2815	-0.8863	-1.9379	1.0293	2.5238	0.2881	-0.5332	-3.816	0.7058	2.2082	-0.5973	-2.7274	0.1388	-2.6349	2.9032	0.0158	-4.6082	2.3366	-0.1345	4.1285	0.044	-2.5479	5.5308	5.4499	7.6986
TCGA_B0_4828	11.1881	2.4857	4.1011	0.1776	8.5169	4.9393	1.5415	0.1519	4.594	-4.2934	-5.0116	-9.9658	-4.2934	-1.8314	-5.0116	-2.5479	-4.2934	-2.3147	2.3843	-2.0529	-9.9658	-0.3752	-6.5064	0.679	-2.3884	-5.0116	-5.0116	0.0014	-9.9658	-1.685	0.9191	-6.5064	3.29	-9.9658	6.0911	-1.4699	-6.5064	-0.2671	-2.0529	-0.9406
TCGA_B0_4690	7.4057	0.1388	5.5308	4.1203	6.2765	5.1363	5.4239	-1.5522	-1.3548	-0.3022	-2.7274	-2.7274	-1.9379	0.0158	-9.9658	-0.6416	-2.8262	-2.9324	-2.114	1.125	-1.1172	0.5666	-4.6082	-2.3147	2.4063	-0.5543	-2.114	-1.7322	-9.9658	0.9038	-4.035	-9.9658	3.6382	-3.458	2.9375	-9.9658	-9.9658	-0.4131	-2.9324	4.2419
TCGA_BP_4335	10.1209	4.222	5.7093	-1.3548	8.2026	4.9117	3.695	-0.3022	0.7233	-0.394	-1.9942	-5.0116	-1.7809	-1.6394	-3.816	-2.2447	-2.5479	-3.6259	-2.8262	-0.2845	-1.3183	-0.0725	-9.9658	-0.9686	-2.2447	-2.8262	-1.7322	-1.9379	-9.9658	-0.4325	-0.6416	-4.035	2.4252	-4.035	3.2677	3.1112	-2.9324	-1.7809	-2.3884	5.6071
TCGA_BP_4161	9.3395	1.9712	4.0488	2.4571	8.2872	4.1899	3.4398	-0.9132	7.6475	-5.5735	-3.0469	-9.9658	-4.6082	-1.9942	-2.8262	-0.3752	-5.5735	-2.3884	-1.5105	0.547	0.434	0.6608	-4.2934	-0.4719	-1.8836	-1.8836	-2.114	-5.0116	-0.1345	-1.4699	-1.7322	-6.5064	2.9167	-4.6082	3.8759	-0.8863	-2.7274	-0.9686	-0.6193	1.3901
TCGA_AK_3429	10.8083	2.4831	3.0393	-1.8314	5.5534	0.5666	2.9128	0.7664	-9.9658	-5.5735	-3.6259	-4.6082	-9.9658	-0.7346	-9.9658	-6.5064	-5.5735	-2.3147	2.3843	-1.7809	-3.816	-2.6349	-9.9658	-1.8836	0.24	-5.0116	-5.5735	-3.816	-3.6259	-2.9324	-3.3076	-9.9658	-0.013	-3.6259	4.9313	-9.9658	-9.9658	6.517	1.2992	0.5955
TCGA_BP_5196	11.1903	4.1628	6.3094	-0.6193	4.8763	4.3133	3.8581	6.1719	-0.0877	-2.1779	-1.0559	-6.5064	-4.6082	0.2154	-5.0116	-2.3147	-4.6082	-3.6259	-1.5105	0.3231	-3.0469	-1.0862	-9.9658	-2.9324	-2.6349	1.5064	-4.2934	-0.2498	-2.0529	-1.0862	-4.6082	-5.5735	1.2271	-1.9942	4.81	-9.9658	-9.9658	-1.7322	-3.458	1.4388
TCGA_B0_4821	12.0596	3.9261	5.6189	3.5959	8.0189	7.2458	2.3106	0.4967	6.0505	-2.6349	-2.3147	-3.3076	-3.0469	-0.0877	1.816	-5.0116	-9.9658	-4.2934	0.1388	-1.6394	0.0014	1.0293	-9.9658	-4.035	-5.0116	-2.4659	-4.6082	-6.5064	-5.0116	1.3901	-3.458	-6.5064	2.0004	-3.3076	4.6124	-2.3884	-6.5064	-0.9971	-3.1714	-3.458
TCGA_CJ_4636	9.2492	2.4883	5.9919	-1.7322	8.1504	0.434	3.2481	4.5386	-9.9658	-5.0116	-1.2142	-9.9658	-3.458	1.0222	-0.9971	-2.9324	-5.5735	-2.2447	1.0293	1.1382	-0.4325	-2.114	-6.5064	-1.9379	-0.5332	1.8996	-2.7274	-1.0559	-2.5479	3.1228	-1.685	-9.9658	3.1523	-4.2934	3.9459	-9.9658	-9.9658	-0.9971	-1.1811	7.7751
TCGA_B0_5106	10.4792	2.7357	5.6203	-2.8262	9.4163	6.9939	1.6281	0.1776	-2.5479	-9.9658	-2.4659	-6.5064	-4.035	-2.8262	-5.0116	-6.5064	-5.5735	-3.3076	1.0079	0.099	-3.0469	-4.6082	-6.5064	-3.816	-0.2159	-4.2934	-4.6082	-1.6394	-1.0262	-0.9971	-4.035	-6.5064	1.5854	-9.9658	3.2328	-9.9658	-4.6082	-1.1488	-2.3884	4.5205
TCGA_B0_5690	8.7163	4.2373	2.5996	-0.8599	6.0993	-2.3147	-2.9324	-1.7322	-9.9658	-6.5064	-2.2447	-4.035	-9.9658	-0.8339	-2.2447	-1.7809	0.3685	-2.9324	-1.2481	-2.3147	-4.6082	0.044	-5.5735	1.1897	-0.6643	-4.035	-1.8314	-5.5735	-9.9658	-0.7588	-0.7588	-6.5064	-0.4719	-9.9658	5.3024	1.334	-9.9658	6.3107	-2.3147	1.0503
TCGA_6D_AA2E	8.3176	0.9038	5.4081	-4.035	5.8839	-9.9658	-4.2934	1.3567	-3.458	-9.9658	-2.9324	-5.5735	-1.7322	-0.0877	2.561	-2.114	-1.4699	-2.8262	-0.9686	-1.2828	-6.5064	3.7313	-9.9658	1.1184	-0.6643	-3.6259	4.2518	-0.0725	-9.9658	2.1509	4.1211	-2.2447	2.5561	-1.0862	3.4596	-2.9324	1.1577	2.1574	5.8965	6.5062
TCGA_CZ_4857	10.9562	1.5806	3.6324	4.656	6.4681	4.3428	2.4198	1.2085	-1.5522	-6.5064	-3.6259	-6.5064	-5.5735	-1.0559	-9.9658	-6.5064	-9.9658	-3.6259	0.2998	0.03	-5.5735	-1.5105	-3.3076	-3.3076	1.0983	-4.6082	-4.2934	-0.9686	-9.9658	-1.1811	-1.3548	-9.9658	2.1862	-9.9658	-0.7346	-9.9658	-9.9658	1.7617	-3.816	-1.9942
TCGA_CZ_4853	9.4245	3.1426	6.4663	0.7493	6.2599	2.4063	-3.6259	-2.7274	4.701	-6.5064	-2.4659	-5.5735	-4.6082	0.8082	-9.9658	-1.1488	-5.0116	-3.816	1.1316	-1.2142	-9.9658	0.8082	-5.0116	-0.4131	-5.5735	-5.0116	-5.5735	-5.0116	-9.9658	-6.5064	-1.4305	-9.9658	2.5163	-9.9658	6.0672	0.24	-2.9324	7.1882	1.1117	-1.0862
TCGA_BP_4771	9.312	3.4464	4.9617	-1.9942	6.5721	4.2906	4.0488	-3.1714	-3.0469	-2.114	-2.114	-9.9658	-1.7322	-0.6416	-2.9324	-0.9971	-4.2934	-1.3921	-0.5332	0.5069	-3.0469	-1.1811	-6.5064	-2.1779	-0.2159	-1.2828	-4.6082	-2.114	-4.2934	-0.7588	-2.6349	-6.5064	1.4228	-2.2447	2.909	-3.3076	-6.5064	2.8661	3.652	5.3202
TCGA_CJ_5672	10.6658	3.2707	4.5705	-0.6873	4.3979	-0.013	2.0946	5.6326	-0.7346	-3.3076	-2.7274	-9.9658	2.6255	-1.685	-2.6349	-1.4305	-4.2934	-1.9942	2.6185	0.4016	-1.1811	-3.458	-3.0469	-0.4521	-1.685	1.8918	-3.6259	-3.816	1.2085	2.0254	2.3479	-5.0116	2.9802	-3.0469	4.8973	3.5461	-9.9658	1.595	3.5621	8.5764
TCGA_B0_4843	8.9918	4.0471	4.4277	-0.0877	7.5578	5.3989	-0.9971	-1.3183	6.4619	-6.5064	-3.1714	-4.6082	-3.1714	-1.5951	-1.4305	-3.816	-2.1779	-4.6082	1.0573	-1.7809	-5.0116	-4.2934	-6.5064	-0.7346	-5.0116	-5.5735	-9.9658	-1.1811	0.346	-1.9942	-4.2934	-6.5064	-0.4921	-3.816	2.6185	-0.4325	-2.5479	-1.8836	-5.5735	4.6393
TCGA_A3_3343	10.4376	2.0535	5.1567	0.4865	8.4661	5.0032	-0.7834	-1.2481	-1.7322	-5.5735	-2.8262	-9.9658	-2.1779	-1.7322	-3.1714	-1.2142	-9.9658	-2.8262	-0.8599	-1.1811	-3.816	-1.2828	-6.5064	-0.3566	-4.2934	-3.816	-5.5735	0.537	-4.6082	-3.1714	-1.7322	-9.9658	1.2815	-9.9658	0.7407	1.5806	-9.9658	-3.1714	3.4398	1.0363
TCGA_B0_4833	10.9019	3.4237	1.9675	-1.3183	8.3015	4.5154	3.1245	-1.0559	-3.458	-4.2934	-2.4659	-4.6082	-2.4659	-1.5951	-2.4659	-0.1993	-5.0116	-3.3076	-1.3183	-3.816	-6.5064	-1.5105	-9.9658	1.0915	1.884	-5.5735	-1.3183	-4.2934	-9.9658	-1.7809	-1.7809	-4.035	0.688	-3.3076	1.4228	-0.2159	-6.5064	0.1519	4.6531	3.1797
TCGA_CJ_4891	11.6453	2.909	5.2099	0.3115	6.8061	2.676	0.6425	2.9893	0.6517	-6.5064	-4.2934	-5.5735	-3.3076	-1.5522	-3.458	-3.1714	-4.2934	-4.2934	-4.035	-0.4325	-0.0574	-1.685	-5.5735	-3.816	-4.035	-3.1714	-2.7274	-3.3076	-4.035	0.0718	-1.3921	-9.9658	1.2992	-2.0529	2.1147	-6.5064	-9.9658	-3.1714	-3.458	0.4967
TCGA_BP_5184	8.8373	1.5612	4.4263	0.1776	4.9279	0.8568	-2.5479	-5.0116	0.1124	-2.6349	-3.1714	-6.5064	-3.6259	-0.7588	-2.114	-2.9324	-3.458	-3.3076	-1.0559	-0.5973	-2.1779	0.6608	-6.5064	1.6327	1.3956	-2.4659	-3.816	-1.2828	-9.9658	-1.2142	-1.3183	-9.9658	2.5634	-4.2934	4.7619	-0.4325	-2.1779	5.9948	-3.3076	0.058
TCGA_CJ_4635	10.5848	3.6463	4.0118	3.4556	7.2199	5.7565	2.8641	0.6239	-3.3076	-4.6082	-4.2934	-9.9658	-2.4659	-0.5756	-4.6082	-6.5064	-6.5064	-2.8262	1.7141	0.1776	-0.1828	-2.7274	-5.0116	-3.816	-1.3921	-5.0116	-5.0116	1.1897	-4.035	-2.0529	-5.5735	-6.5064	3.0252	-9.9658	-1.2481	-9.9658	-9.9658	-2.3147	-1.0262	0.1124
TCGA_CJ_4641	10.4659	3.287	5.2851	-1.9379	5.5799	1.7995	6.151	-0.7108	-1.685	2.8502	-0.9406	-0.5332	-5.0116	0.2522	-0.3752	-1.2481	-2.1779	-1.8836	1.8404	0.044	1.787	0.6969	-4.035	-0.5543	-2.1779	0.8805	-3.816	-2.1779	-3.3076	4.3249	-2.3147	-6.5064	2.05	-2.1779	5.2616	-9.9658	-4.035	5.3954	2.4985	7.5901
TCGA_B0_5100	11.0007	0.9568	2.9674	1.0433	5.3512	7.7063	-5.5735	2.667	-1.8836	-0.394	-1.3548	-6.5064	1.674	0.9642	-9.9658	-0.394	-5.0116	-4.6082	0.9419	-4.2934	-9.9658	-1.0559	-9.9658	-0.1345	0.7579	0.9568	-3.6259	0.3685	-1.2828	4.3527	-3.6259	-6.5064	4.8758	2.7007	6.0854	-5.0116	-2.8262	-1.3921	-6.5064	5.1867
TCGA_BP_4787	11.8768	3.2389	4.862	2.7551	6.7382	2.1047	2.9857	4.38	5.3972	-6.5064	-0.7834	-5.5735	-6.5064	1.5998	-9.9658	-2.5479	-9.9658	-3.6259	0.4233	1.1184	-1.5951	0.4761	-3.6259	-0.9686	-2.7274	-0.3383	-3.0469	-4.6082	0.3796	1.5064	-2.5479	-6.5064	6.2563	-3.816	-0.9406	-5.5735	-9.9658	-0.4325	-0.8339	-1.6394
TCGA_B8_5165	9.3501	0.4447	4.8243	-3.816	5.1859	4.1931	0.4125	-2.9324	3.5498	4.6685	1.2209	2.5462	2.7889	1.9034	3.4102	2.362	1.6649	-0.013	1.2394	5.9117	4.2676	2.4805	-0.3201	1.7954	2.7227	0.2522	0.6699	1.9188	-2.3147	2.7139	4.7138	-2.9324	4.8655	-1.1172	6.6355	2.7679	1.8119	5.079	5.4148	5.291
TCGA_BP_4985	10.5972	3.506	6.3922	5.1551	3.5224	0.4657	-1.685	-1.1172	-6.5064	-5.5735	-2.9324	-9.9658	-6.5064	-0.5125	-2.1779	-4.6082	-1.8836	-3.3076	-0.6873	-0.7834	0.2881	0.099	-5.5735	-3.816	0.1903	-2.3147	-6.5064	-1.3921	-4.6082	-0.6416	-3.3076	-9.9658	4.7138	-4.035	0.6969	-4.6082	-5.5735	-2.6349	-2.8262	0.0854
TCGA_B0_5710	10.158	3.9318	5.2265	-1.2142	5.5002	6.7391	2.8522	-2.3884	3.2297	-5.0116	-2.0529	-9.9658	-6.5064	-1.2828	-3.3076	-3.3076	-5.5735	-2.9324	0.058	-1.4305	-4.2934	-1.9379	-5.5735	-1.8836	-1.3548	-1.8314	-4.035	-4.035	-3.3076	-1.1811	-2.114	-5.5735	2.6715	-9.9658	6.8543	-9.9658	-9.9658	2.4171	-3.6259	1.2992
TCGA_CJ_5684	9.4456	2.7422	3.2707	-0.3566	5.881	2.6208	1.9073	-0.8339	4.1828	1.4228	-1.5951	-0.7346	0.4016	0.3685	0.9115	-0.1504	-1.2828	-2.114	-0.6643	2.1638	1.5316	1.3567	-3.816	0.3231	0.2881	-2.5479	-0.4719	-2.7274	-2.6349	2.0076	-0.9686	-5.0116	2.6533	-1.1488	6.73	-1.6394	-4.2934	6.769	4.0892	4.0705
TCGA_BP_5000	10.7833	2.8974	3.927	-0.2845	6.9961	7.4389	3.4197	-1.4699	3.9901	-2.9324	-2.9324	-5.0116	-2.7274	-1.3921	-2.1779	-4.2934	-4.6082	-5.0116	2.3394	-0.3201	-2.7274	-2.8262	-5.5735	-0.8863	-4.2934	-2.4659	-3.458	-2.3884	-4.2934	1.8722	-0.9971	-9.9658	3.0446	-3.0469	5.4539	-1.3183	-6.5064	2.1702	3.0481	0.7233
TCGA_BP_4760	10.735	3.1987	5.1684	-1.685	1.5415	0.346	-3.458	2.5437	-4.6082	4.3751	-0.2159	-9.9658	4.7399	2.1734	-3.0469	-1.0559	-9.9658	-4.2934	4.2699	6.8149	1.3397	3.1955	-9.9658	2.3649	5.7965	5.4091	-3.816	2.6302	-3.3076	6.4895	-3.6259	-5.5735	7.5199	1.3901	7.3809	-5.5735	-4.035	-2.5479	-5.5735	3.2796
TCGA_BP_5200	11.1989	3.1426	3.1987	1.2636	4.5286	4.1211	2.1798	-1.8836	-4.035	-6.5064	-1.3921	-9.9658	-6.5064	-1.5951	-4.6082	-6.5064	-3.1714	-1.9942	1.9786	-0.1665	0.7407	-0.3022	-4.2934	-6.5064	-0.6873	-4.6082	-3.0469	1.4652	-9.9658	-5.5735	-1.6394	-9.9658	1.5709	-3.816	5.6622	-5.0116	-6.5064	-3.1714	-1.7322	-1.1172
TCGA_CZ_5457	9.9262	3.3119	0.5859	-0.3022	3.6838	3.8993	0.058	-0.2498	-5.0116	-6.5064	-2.2447	-5.5735	-4.2934	-0.2845	-9.9658	-9.9658	-9.9658	-1.3183	1.8119	-1.685	0.8805	-0.9971	-6.5064	-2.6349	3.222	-3.816	0.8408	-0.0574	-9.9658	-3.458	-0.9406	-9.9658	0.5069	-9.9658	-0.3383	-6.5064	-9.9658	0.099	3.9654	-3.0469
TCGA_CZ_5460	9.9945	3.0568	5.2799	0.2154	6.5645	5.0361	2.8199	-2.3147	5.0081	-4.6082	-4.6082	-6.5064	-5.0116	-1.9379	-2.8262	-5.0116	-4.035	-4.6082	-2.9324	-0.6193	-1.4699	-2.2447	-6.5064	-2.9324	-2.6349	-1.1811	-3.0469	-1.0862	-5.0116	-2.6349	-1.3183	-9.9658	1.5998	-9.9658	1.1641	1.5115	-4.6082	-2.9324	-2.3884	4.1002
TCGA_B2_5636	9.0031	3.3017	2.0946	0.3796	4.5516	3.4116	-0.1993	-3.458	-4.2934	2.6533	-1.0559	-3.3076	4.1506	1.6374	-3.6259	-0.0877	-6.5064	-1.2481	4.0488	-0.2498	-1.6394	4.1343	-9.9658	2.9784	4.309	1.0573	-2.6349	2.1247	-3.0469	4.6118	-2.1779	-5.5735	6.8367	3.5851	7.7336	-2.5479	-6.5064	-1.3183	-9.9658	2.1147
TCGA_BP_5186	9.422	2.3981	5.4877	-0.2671	5.7187	-1.5951	-0.2845	-3.816	-4.6082	-5.0116	-2.9324	-4.035	-1.0862	-1.0559	-1.7809	-1.3921	-1.8314	-2.3147	-2.5479	-0.7346	-3.3076	1.8323	-5.0116	0.058	5.2407	-1.2828	-5.5735	0.3346	-9.9658	-2.7274	-0.4521	-6.5064	1.2815	-5.5735	4.5693	2.7357	-3.0469	-1.1172	-1.685	2.6114
TCGA_CZ_5989	8.6736	1.3791	4.0841	-2.3147	2.236	1.6604	4.2899	-4.6082	-0.1993	-5.0116	-1.4305	-9.9658	-5.0116	-1.2828	-9.9658	-9.9658	-4.035	-0.3201	1.5216	-0.7834	-1.2142	-0.1187	-5.0116	-0.8863	-0.9686	0.3907	-2.4659	1.5514	1.2271	2.3251	-3.1714	-6.5064	1.642	-9.9658	4.9208	2.1734	-5.5735	0.2762	-4.2934	3.6725
TCGA_B8_4154	10.5438	3.2572	4.0287	-1.3548	6.4565	-0.6643	2.7161	-9.9658	-4.035	-3.3076	-3.3076	-4.2934	-3.3076	-0.8863	-5.5735	-2.0529	-3.3076	-4.035	-1.4305	-1.3921	-4.035	0.1257	-9.9658	-0.2671	-1.6394	-0.1031	-3.6259	-5.5735	-9.9658	-1.1172	-1.9942	-6.5064	0.5271	-9.9658	1.3397	4.1302	-5.0116	5.4443	1.4441	0.1519
TCGA_BP_4169	11.392	4.1931	6.2116	1.7744	7.3393	6.0088	2.1345	-1.4699	8.1442	0.1388	-1.2481	-2.1779	-2.1779	-0.3752	-4.6082	0.3573	-1.0862	-1.2142	-0.7834	0.058	-0.6873	3.1507	-5.5735	0.517	0.9038	-1.5105	-1.8314	-1.5105	-4.2934	0.5666	-1.1811	-5.5735	3.2973	-1.8836	4.1986	-2.9324	-3.3076	2.0465	-2.7274	3.2496
TCGA_B0_5695	11.2809	3.002	4.9496	0.8883	6.1743	3.1377	-1.2481	-3.1714	1.0779	2.1894	-0.2328	-0.8863	0.7748	-0.1345	0.4016	0.4552	-0.4921	-2.4659	-0.4521	3.0654	1.0293	1.177	-3.458	0.9419	0.2029	-1.1172	-1.3183	-1.2828	-1.8836	0.0854	1.6604	-5.5735	2.7847	-2.9324	4.3031	1.2875	-2.1779	2.6138	2.9338	2.8158
TCGA_CZ_5452	9.198	3.1908	0.8408	-1.3548	5.3263	2.4831	5.0648	-6.5064	2.0465	-9.9658	-5.0116	-9.9658	-9.9658	-0.6193	-3.816	-3.816	-5.5735	-2.3884	-2.2447	0.5069	-2.3147	-3.1714	-5.5735	-3.6259	-9.9658	-5.5735	-5.5735	-3.458	-9.9658	-3.1714	-1.7809	-9.9658	-0.394	-6.5064	3.091	-1.2481	-6.5064	-3.6259	0.8805	4.0645
TCGA_CZ_5459	10.9944	1.8564	6.1433	-0.0877	6.3009	1.8683	3.0056	-0.1993	-1.5951	-3.1714	-4.2934	-4.6082	-1.1488	-0.6873	-3.6259	-3.0469	-1.9942	-3.816	1.8282	-2.9324	-2.0529	-0.6193	-4.6082	0.346	3.551	-3.6259	1.7532	-0.1993	-9.9658	1.0222	-0.8339	-9.9658	0.5069	-1.0559	5.4996	1.1117	-6.5064	1.9638	0.1124	1.9564
TCGA_BP_4326	10.9867	3.5299	7.7702	-0.8084	8.8899	5.3162	-0.1828	1.0711	9.5879	-4.2934	-4.035	-9.9658	-4.6082	-2.8262	-9.9658	-1.1811	-0.4719	-4.035	1.2455	-2.9324	-3.816	-1.8836	-6.5064	-1.5951	-3.6259	-5.5735	-4.035	0.9568	-9.9658	-2.3884	-3.1714	-9.9658	2.081	-0.8599	-1.6394	-3.1714	-5.5735	-1.685	-3.6259	-1.3921
TCGA_B0_4818	10.5403	3.5827	3.4116	-3.458	6.9915	3.0038	2.7357	-0.9686	-2.7274	-5.5735	-1.3921	-5.0116	-3.6259	-0.4921	-3.1714	-0.8084	-6.5064	-4.035	-0.7834	-2.9324	-6.5064	-2.3147	-6.5064	0.3115	-0.0425	-3.816	-4.2934	-6.5064	-9.9658	-2.7274	-0.5973	-6.5064	4.1764	-4.6082	0.346	1.4335	-4.035	6.1239	-1.8836	3.4384
TCGA_BP_4766	9.4686	1.5514	2.1476	-0.9406	7.2807	0.044	-2.6349	0.0718	-9.9658	-6.5064	-3.3076	-5.0116	-2.6349	-1.0559	-9.9658	0.8647	-0.8339	-3.6259	1.0293	-0.2328	-2.9324	1.692	-5.5735	2.167	0.099	-3.458	-2.9324	2.5388	-9.9658	-2.1779	1.0293	-9.9658	1.3225	-9.9658	4.6543	-4.6082	-9.9658	-0.3566	1.9452	1.5415
TCGA_B0_5077	9.6856	0.9789	5.4761	0.6608	8.666	-4.6082	0.8568	1.5806	-0.7588	-6.5064	-2.7274	-3.458	-2.0529	-1.8314	-1.3921	-3.458	0.8726	-4.6082	1.2516	-1.3183	-0.4131	-2.5479	-5.0116	-2.4659	-2.5479	-3.0469	-4.035	-0.7346	-9.9658	1.177	-3.1714	-9.9658	0.4447	-1.9942	5.9072	1.46	-3.458	-1.0559	-2.4659	6.4306
TCGA_B0_4816	12.164	3.5608	2.5948	0.2998	6.056	6.8516	-2.8262	0.6145	4.7192	-6.5064	-1.7809	-4.2934	-9.9658	0.8327	-9.9658	-4.6082	-5.0116	-3.3076	1.3283	0.1257	-4.2934	-4.2934	-6.5064	-2.3884	-4.6082	-5.5735	-5.0116	-1.0559	-9.9658	-3.816	-1.2142	-9.9658	2.5036	-6.5064	-0.2845	-9.9658	-5.5735	-0.4719	-4.2934	-2.4659
TCGA_BP_5176	10.8078	3.573	4.7372	0.4552	3.7432	0.9568	-1.3183	0.4233	0.537	-9.9658	-3.1714	-5.0116	-2.3884	-1.7809	-9.9658	-3.816	-1.0559	-4.6082	-2.5479	-0.5543	-5.0116	-0.2845	-5.5735	1.3454	-0.6643	-3.3076	-4.6082	-0.5756	-4.6082	-2.114	0.8488	-6.5064	2.7139	-4.2934	2.5338	3.4726	-4.6082	-0.1031	-2.1779	2.0569
TCGA_BP_5181	9.1325	2.9148	4.4713	-0.0877	5.6253	-0.6193	-2.0529	-4.2934	-2.8262	-6.5064	-1.1488	-6.5064	-1.5951	-1.7322	-4.035	1.0983	1.1577	-3.1714	0.5859	-1.2142	-9.9658	-0.0725	-5.5735	2.0673	-1.3548	-1.8836	-2.7274	1.2023	-4.6082	0.9568	0.0718	-6.5064	2.3451	-5.0116	2.0912	0.4552	-3.6259	-1.1172	-1.9942	4.2541
TCGA_A3_A8OW	10.8141	3.0376	6.1867	-0.9132	8.8386	2.8819	1.6327	-3.458	-0.1504	-5.0116	-0.9971	-5.0116	-0.1504	0.537	-0.5332	0.8408	-2.3884	-4.035	-3.1714	-2.2447	-1.2481	-1.6394	-6.5064	1.0915	0.3346	-4.2934	-6.5064	-0.8339	-9.9658	2.8422	-0.9686	-5.5735	3.2826	-2.3884	6.5647	-5.0116	-0.6643	8.343	3.4143	3.1781
TCGA_CZ_5988	11.4853	1.8801	7.5189	0.2881	5.5601	-0.7588	2.8014	5.5463	-2.8262	-3.6259	-3.816	-9.9658	-5.5735	-0.8339	-9.9658	-6.5064	-3.816	-3.6259	0.6145	-3.3076	-5.0116	-0.8863	-9.9658	-5.0116	-0.394	3.793	-3.3076	-0.2328	-1.7322	4.9874	-5.5735	-9.9658	4.0427	-9.9658	0.2029	-4.6082	-9.9658	-0.9971	-3.3076	4.1907
TCGA_CJ_4642	10.7676	3.4971	2.872	2.8341	9.942	7.4738	0.605	-9.9658	-1.3548	1.5013	-9.9658	-9.9658	3.287	4.3097	-9.9658	-9.9658	1.2085	-9.9658	-3.1714	0.9862	2.0147	0.6145	-9.9658	2.376	-0.9971	-0.7346	2.6019	2.5828	-9.9658	3.7138	-1.1811	0.9642	3.421	-2.5479	2.7868	-9.9658	-9.9658	4.1285	-9.9658	2.4623
TCGA_BP_4981	11.2121	2.9525	4.9824	-0.6873	8.677	0.7321	1.6045	1.595	0.679	-4.6082	-4.035	-9.9658	-3.816	-2.8262	-9.9658	-5.5735	-5.0116	-5.0116	-1.7809	-1.9942	-4.035	-3.6259	-6.5064	-0.7108	-9.9658	-3.1714	-3.6259	-4.6082	-0.8863	-1.7322	-1.5522	-6.5064	-0.7346	-9.9658	5.489	1.8683	-5.5735	2.2543	-3.1714	-1.5522
TCGA_T7_A92I	2.6208	-0.4325	0.058	-9.9658	5.8704	-9.9658	-5.5735	-5.5735	-5.0116	-2.5479	2.8321	-3.6259	0.0158	-0.4131	-9.9658	-4.6082	5.2777	-1.0262	-5.0116	0.0014	-2.4659	3.0893	-4.6082	2.0218	0.9935	-2.8262	-0.9686	1.334	-4.6082	-1.2481	7.2414	-1.7322	0.4233	-2.7274	1.1641	4.0558	-9.9658	-4.2934	1.4962	9.8384
TCGA_BP_4173	9.9864	2.7972	2.9167	-1.3183	7.8994	1.9527	3.74	2.1925	-3.1714	-1.6394	-2.1779	-5.5735	-2.114	-1.0862	-9.9658	-0.0574	-3.816	-0.6416	-0.5125	1.7403	-3.0469	1.6187	-5.0116	0.537	-1.6394	-1.0862	-2.9324	-0.3201	-0.7834	-1.685	-2.7274	-6.5064	2.8955	-4.6082	4.4216	-1.3921	-3.458	-0.8599	3.1011	7.2732
TCGA_CJ_4905	8.5986	3.5287	4.9732	0.3796	5.4983	1.8323	-2.7274	-3.6259	-9.9658	-6.5064	-1.1811	-5.0116	-5.5735	-1.2828	-4.2934	-5.0116	-3.816	-2.7274	-3.458	-3.0469	-3.0469	0.0854	-6.5064	1.5998	-0.0425	-2.8262	-2.7274	-4.2934	-9.9658	-3.0469	-0.6416	-9.9658	0.9642	-3.6259	5.8004	1.595	-9.9658	-1.7809	-5.5735	-1.4699
TCGA_A3_3385	10.1317	0.5763	3.0428	-1.3548	7.9423	-1.3921	-2.3884	-4.2934	-9.9658	-5.5735	-3.458	-9.9658	-4.6082	-4.035	-9.9658	-5.0116	-3.6259	-4.6082	0.1388	-1.5522	-6.5064	2.1047	-5.0116	0.3231	0.7493	-3.458	-4.6082	-4.6082	-9.9658	-5.5735	0.044	-9.9658	0.7664	-9.9658	-2.7274	-3.6259	-5.5735	1.6374	4.7798	-0.0877
TCGA_B0_5712	10.074	3.6804	3.958	-2.5479	4.8968	3.794	2.2421	-6.5064	3.1939	-5.5735	-4.2934	-5.0116	3.9194	-1.8314	-2.3147	-9.9658	-1.685	-2.8262	0.8568	-0.9132	-9.9658	-0.1665	-3.6259	2.8117	0.3685	2.4908	-3.3076	-0.1504	-2.2447	2.7993	3.8044	-9.9658	3.7389	-3.816	4.5398	5.4912	-4.035	4.582	-2.4659	6.3214
TCGA_B2_4101	9.738	2.6962	6.1394	0.8883	7.8616	5.5604	2.876	-2.3147	4.6306	-3.0469	-0.7108	-4.035	-2.4659	-1.2142	0.2154	-2.1779	-2.9324	-2.5479	-0.3566	-0.6873	-3.3076	0.2154	-4.2934	-0.6193	-0.8599	-2.2447	-4.6082	-0.0425	-2.5479	-0.9132	-0.9686	-9.9658	2.6487	-4.2934	5.8568	-1.3921	-3.816	6.0796	-1.685	5.6902
TCGA_B0_4714	8.196	2.0844	6.0179	-0.6193	9.0137	4.3046	1.2455	-1.2828	-3.816	-5.0116	-1.1488	-6.5064	-3.3076	-1.7809	-5.0116	-5.5735	-9.9658	-3.1714	-3.816	-0.4325	-9.9658	-1.1488	-9.9658	0.688	-3.816	-5.0116	-3.816	-0.1031	-9.9658	-2.1779	-2.5479	-6.5064	1.2756	-9.9658	0.2642	-9.9658	-6.5064	1.1512	0.2881	0.9935
TCGA_B0_4847	10.2887	2.0111	0.688	-1.8836	6.7431	2.8799	3.7028	-3.3076	-1.4699	-2.3884	-4.6082	-3.816	-4.035	-2.7274	-4.2934	-1.0559	-4.6082	-3.6259	-0.6416	0.099	-2.5479	-1.2828	-6.5064	0.2998	1.1447	-5.5735	-3.816	-0.7108	-3.816	-2.8262	-1.3548	-9.9658	0.9935	-4.6082	5.2079	-0.3022	-9.9658	1.9931	-1.2828	1.2085
TCGA_B0_4688	9.6119	6.3076	4.6933	6.1455	4.1523	-2.5479	-0.8599	0.5069	-9.9658	-9.9658	-0.8863	-6.5064	-4.6082	-0.0877	-9.9658	-9.9658	-9.9658	-0.2159	-5.0116	3.6804	-5.5735	-2.5479	-1.6394	-1.9379	-3.816	-4.035	-5.5735	2.1213	-9.9658	-2.5479	-4.2934	-9.9658	2.7721	-9.9658	-1.9379	-9.9658	-9.9658	-2.3884	-6.5064	-5.0116
TCGA_BP_4329	10.4414	2.0604	2.9893	0.2154	7.3001	1.7617	-0.0574	-3.3076	2.7805	-6.5064	-0.7588	-9.9658	-2.6349	-0.8084	-2.6349	-4.035	-3.0469	-3.6259	-0.7346	-0.4325	-1.8836	-1.4305	-9.9658	0.2154	-2.0529	-4.2934	-4.6082	-3.1714	-5.0116	-1.9942	-3.0469	-9.9658	1.3109	-2.3884	4.8924	-3.6259	-9.9658	-1.2481	-2.8262	0.7058
TCGA_BP_4987	7.6382	2.233	5.2672	-0.0277	8.7803	2.0979	0.434	-3.458	-5.0116	-2.8262	-4.6082	-5.0116	-4.6082	0.547	-5.5735	-4.2934	-9.9658	-2.114	-1.4699	-2.1779	-3.1714	-0.6416	-6.5064	1.1382	0.3115	-2.9324	-2.3884	-9.9658	-9.9658	-4.035	-0.8599	-6.5064	0.1776	-3.6259	0.7407	-6.5064	-3.3076	-1.7809	-1.5951	-1.2828
TCGA_B8_4622	10.4242	1.1706	3.5633	0.4865	6.919	6.3995	-0.2498	1.4441	1.7097	-3.458	-2.3147	-4.6082	-5.5735	-0.1504	-1.4305	-4.2934	-3.0469	-2.5479	2.1378	0.2998	-3.0469	1.5709	-4.2934	-3.0469	-2.9324	-0.4131	-6.5064	0.1648	-2.8262	-2.6349	0.6969	-6.5064	3.5362	-9.9658	2.4359	0.7407	-3.458	2.8955	-3.0469	-0.8863
TCGA_BP_4774	9.8367	2.7073	3.4997	-0.394	7.0737	-1.7322	0.4657	-1.8314	-1.3183	-3.816	-2.114	-9.9658	-1.4699	-1.2481	-2.4659	-2.2447	0.0158	-2.4659	-1.5105	-0.9132	-5.5735	0.4967	-5.5735	1.9452	0.5271	-3.816	-3.0469	-1.2142	-4.6082	-2.4659	-0.3022	-6.5064	0.0158	-9.9658	3.6623	2.8858	-2.7274	-1.9942	-1.5951	4.0462
TCGA_BP_4989	9.1361	4.2064	2.4332	-1.9942	7.6726	0.6969	2.5137	1.3109	-5.5735	-2.1779	-1.9942	-5.5735	-4.6082	-1.9379	-4.2934	-6.5064	-3.0469	-2.114	-1.2142	0.7916	-1.9942	-3.6259	-6.5064	-4.6082	-3.1714	-2.2447	-6.5064	-2.6349	-9.9658	-2.6349	-2.5479	-9.9658	1.4065	-6.5064	3.1491	0.2762	-5.0116	-1.1811	-3.3076	3.0252
TCGA_AK_3431	11.3971	2.9929	3.9719	-2.4659	4.1343	5.824	-0.5756	0.3685	1.9452	-2.9324	-0.6643	-3.3076	-1.2481	0.058	-3.0469	-2.4659	-0.4921	-2.7274	-1.685	-3.6259	-1.8314	0.3346	-6.5064	0.24	-2.6349	-3.1714	-3.458	-4.035	-4.035	0.434	-0.4521	-9.9658	2.0535	-9.9658	3.832	-9.9658	-9.9658	-9.9658	-9.9658	0.044
TCGA_BP_4347	9.3278	2.2237	3.8491	-3.3076	7.9523	1.0363	-0.4719	1.5709	-0.8339	-4.035	-2.2447	-5.0116	-2.9324	-1.7322	-5.5735	-4.6082	-9.9658	-3.1714	-1.9942	-2.6349	-4.6082	-1.4305	-5.0116	-1.4699	1.9226	-5.0116	-0.2498	-5.5735	-4.035	-2.5479	-3.458	-6.5064	0.6699	-2.7274	1.2815	4.026	-1.4305	-0.5543	0.434	-1.3183
TCGA_BP_4167	10.8656	3.6219	4.6944	0.8805	4.4196	7.0743	4.0028	-0.1345	5.2134	-5.5735	-2.8262	-4.035	-4.035	0.044	-9.9658	-5.5735	-5.5735	-5.0116	0.5955	0.1776	-1.1172	-3.3076	-9.9658	-2.3147	-5.5735	-1.7809	-3.816	-5.0116	-5.0116	-1.6394	-2.4659	-9.9658	1.7489	-2.7274	3.222	-3.1714	-3.458	0.8883	-5.0116	-1.1172
TCGA_B8_4148	10.4289	4.0153	5.7687	-0.8863	8.2508	1.0363	4.0909	-5.0116	-9.9658	-2.2447	-0.8339	-2.9324	-3.0469	-1.3921	-9.9658	1.5415	-2.7274	-1.5105	0.1903	0.2881	-3.458	0.3573	-5.0116	-1.3183	0.5568	-2.1779	-2.3884	-4.6082	-9.9658	-1.8836	-0.7346	-9.9658	2.0673	-3.458	3.2587	-1.9942	-3.816	2.7401	-0.5332	2.5972
TCGA_BP_4759	8.8257	2.8462	5.4877	-2.3147	6.051	6.3947	-1.5951	-1.3183	-5.5735	-6.5064	-3.458	-6.5064	-3.6259	-1.7809	-9.9658	-3.6259	-6.5064	-4.6082	-2.7274	-2.6349	-3.6259	-3.6259	-6.5064	-3.6259	-1.9942	-3.0469	-5.5735	-1.2828	-3.6259	-2.2447	-1.5951	-9.9658	-0.2498	-5.0116	1.949	-9.9658	-9.9658	2.6738	-0.5543	4.1244
TCGA_BP_4344	9.463	2.3251	3.1278	0.7832	5.7077	-1.6394	-1.9379	-1.4305	-4.6082	-3.6259	-0.3752	-5.0116	-4.035	0.2642	-5.0116	-5.0116	-2.3147	-3.3076	-1.3921	0.4761	-2.2447	-2.114	-9.9658	1.2992	4.2921	-4.6082	-4.2934	-1.5522	-9.9658	0.2154	-1.9942	-9.9658	2.5137	-2.0529	3.868	-9.9658	-3.6259	-1.1488	-5.5735	-0.394
TCGA_BP_4988	10.5487	3.7083	2.8799	4.3484	8.8549	3.3731	3.2796	-0.5973	0.8327	-5.5735	-2.8262	-1.7322	-9.9658	-0.7346	-9.9658	-4.6082	-6.5064	-3.3076	-2.8262	-2.1779	-3.6259	-2.6349	-9.9658	-1.6394	-1.7322	-4.2934	-3.6259	-0.4521	-4.035	-2.9324	-3.1714	-6.5064	0.7579	-6.5064	1.0779	-3.0469	-5.0116	0.4016	-0.2159	3.8269
TCGA_AK_3433	2.5511	3.1442	-0.5125	-2.3147	1.4808	-1.9942	-5.5735	-9.9658	-9.9658	8.348	-1.4699	8.1456	5.1297	0.517	3.6101	2.8219	1.1706	2.0776	-1.0262	6.8986	9.4153	3.8808	0.3573	3.0481	-2.2447	1.4859	-5.5735	3.2374	-3.6259	4.322	-1.7809	-9.9658	8.3897	3.3421	8.8442	-5.5735	-9.9658	-9.9658	-9.9658	2.609
TCGA_BP_4349	9.6981	2.5828	5.1664	-1.0862	7.5745	5.7963	-1.8314	-1.1172	-3.816	-4.035	0.6969	-5.5735	-2.8262	0.03	-3.458	-3.458	-5.5735	-3.6259	0.24	-1.5522	-6.5064	-1.5105	-6.5064	-1.3921	-0.6643	-1.2828	-4.2934	-0.394	-2.9324	-1.7322	-2.2447	-6.5064	2.9966	-9.9658	4.3392	-0.013	-3.458	2.4359	-2.5479	-1.0262
TCGA_AS_3777	9.0968	3.1475	0.7832	-4.2934	2.3898	-1.5522	3.7635	-4.2934	-6.5064	6.3237	-0.3566	6.1875	3.0637	3.0358	2.1247	-3.1714	1.0222	0.8726	4.8012	3.3787	7.1362	1.7185	-3.6259	0.03	-1.0559	1.6234	-4.6082	0.2029	-9.9658	3.794	0.9789	-3.0469	6.377	1.8201	7.4072	-5.0116	-6.5064	8.3629	-4.2934	4.3392
TCGA_B2_3923	2.3432	-1.51047	0.711667	-9.9658	3.24145	-9.9658	-2.86074	-6.50636	-9.9658	6.72842	3.18442	7.83432	3.52658	-0.308164	0.500134	-0.519381	-3.12869	3.65587	-2.19984	-2.09339	8.9834	0.651711	-3.68657	2.51371	-2.24469	-2.38834	-2.54793	1.65584	-5.36089	2.71612	1.10723	-5.82285	7.65301	1.86433	8.17659	-2.0331	-5.57351	-1.17032	-9.9658	2.11469
TCGA_CZ_5985	10.9932	2.3337	0.6608	-3.458	5.3027	7.8114	2.7422	0.099	0.7999	-9.9658	-4.035	-4.6082	-4.2934	1.125	-9.9658	0.058	-4.2934	-3.458	3.3675	1.1316	0.9419	-0.8863	-1.3921	-2.9324	-4.6082	3.3047	-6.5064	-0.9971	-9.9658	5.5656	-3.0469	-9.9658	5.8927	-1.0262	5.3751	-1.2142	-6.5064	-2.9324	-4.035	8.4546
TCGA_A3_3328	1.7617	-0.1187	1.2209	-4.6082	2.5876	-1.1488	-1.0862	-9.9658	-5.0116	9.4693	4.1923	8.2133	3.9308	1.3051	5.7154	-2.6349	3.4424	3.1442	-3.816	1.8918	10.0809	-9.9658	5.1306	4.5577	-2.9324	2.2753	-3.1714	2.5948	-9.9658	2.578	2.7889	-6.5064	8.9357	3.6486	10.0675	-5.0116	-9.9658	-5.0116	-9.9658	4.4958
TCGA_BP_4975	8.6669	1.0363	3.7836	1.1706	6.125	4.84	-1.1488	-0.3566	1.2085	-3.816	-1.9379	-5.5735	-3.816	-0.6643	-1.8836	-3.0469	-2.5479	-2.8262	-2.4659	-0.5973	0.2154	-0.0725	-5.5735	0.679	0.1388	-4.6082	-2.2447	0.7916	-9.9658	-1.7809	-1.3921	-9.9658	2.5828	-3.1714	4.0269	0.4552	-3.6259	4.3841	-1.2481	-0.9406
TCGA_EU_5905	12.3228	1.683	3.1426	0.9642	2.8819	2.4857	0.7058	2.9784	0.7748	-5.5735	-4.2934	-3.0469	-4.2934	3.4264	-2.8262	-6.5064	-9.9658	0.8883	3.0145	-1.1172	-5.5735	-4.035	-3.3076	-2.7274	-9.9658	-3.3076	-2.8262	0.8408	0.7916	0.5271	-2.7274	-1.5105	3.3235	-5.0116	5.5432	-9.9658	-3.458	0.1257	-1.2828	1.4652
TCGA_BP_4340	7.1438	2.0638	-0.1665	-1.7809	7.5344	-0.5543	0.1257	-3.6259	-3.816	-3.1714	-2.5479	-9.9658	-3.6259	-3.458	-2.5479	1.4065	-3.6259	-3.3076	-2.6349	-1.3183	-9.9658	-0.9132	-4.6082	-0.9406	-1.8836	-4.6082	-4.2934	1.7403	-9.9658	-2.8262	-0.5756	-2.8262	0.7407	-5.5735	4.9668	-1.685	2.118	4.8238	6.5163	-0.5543
TCGA_B0_5698	11.6236	1.2875	5.6562	-0.5125	6.6952	2.9243	3.3675	-1.0262	-1.1488	-9.9658	-3.3076	-9.9658	-9.9658	-1.0262	-2.6349	-1.5951	-5.0116	-3.3076	0.679	0.346	-1.0262	-0.6873	-5.0116	1.0573	-9.9658	-5.5735	-3.6259	-0.5756	-2.114	-2.8262	-1.9942	-9.9658	2.0946	-9.9658	6.2906	-9.9658	-2.7274	0.7058	-1.4699	2.3898
TCGA_A3_3324	8.7795	3.0585	3.0688	-2.7274	7.4097	4.8125	-0.1031	0.9191	-2.9324	-9.9658	-1.5522	-5.5735	-9.9658	-0.9686	-9.9658	-6.5064	-5.0116	-3.0469	-1.2481	-0.5125	-0.5332	-0.3752	-6.5064	-2.7274	-2.3147	-4.2934	-5.5735	-6.5064	-5.0116	-5.0116	-3.0469	-9.9658	1.4808	-3.6259	0.1903	-9.9658	-9.9658	-1.2142	-0.4325	5.3452
TCGA_B0_5080	10.7775	3.2328	6.2536	-0.6873	2.9875	4.892	1.7575	0.0014	4.327	-5.5735	-1.3183	-4.2934	-5.5735	0.2154	-9.9658	-6.5064	-9.9658	-3.6259	-2.2447	-1.7322	-5.5735	-2.9324	-5.5735	-3.816	-4.6082	-1.0559	-6.5064	-1.1488	-9.9658	-4.035	-4.6082	-9.9658	0.1257	-2.9324	3.3675	-9.9658	-6.5064	-1.2481	-6.5064	-1.5951
TCGA_A3_3325	8.6355	1.8282	4.5311	-1.2828	7.2321	3.2374	-1.5951	-3.0469	7.0144	-2.9324	-1.9942	-5.0116	-1.2828	-0.9686	-1.4305	-0.6193	-4.035	-3.3076	-1.4305	-0.8599	-3.1714	0.2998	-5.0116	-0.6193	-0.3022	-0.6873	-3.816	-0.4131	-9.9658	-0.4325	-1.1172	-9.9658	2.5213	-2.8262	4.8939	-1.4305	-4.6082	5.6505	-2.8262	3.9012
TCGA_CZ_5466	10.1069	3.3105	4.2227	0.9115	4.9069	5.8458	2.8096	-1.3183	4.5596	-2.4659	-2.4659	-9.9658	-2.0529	-0.9971	-0.4921	-1.1488	-4.6082	-2.4659	0.6425	0.2642	2.0254	-0.4325	-1.5951	0.6699	0.1776	1.46	-4.6082	-0.3022	-3.6259	3.222	0.7999	-5.0116	5.4774	-2.114	2.8381	-9.9658	-9.9658	-4.2934	-2.7274	3.5249
TCGA_BP_5006	9.1454	1.3167	4.3456	-1.2481	6.3581	-0.9971	-3.1714	-3.0469	-9.9658	-5.0116	-3.3076	-5.5735	-1.0559	-1.4699	-5.5735	2.5213	-3.6259	-3.816	-0.7588	-0.2159	-5.5735	-0.6416	-6.5064	0.8164	1.0151	-5.0116	-3.0469	-0.3752	-4.2934	-3.816	-0.7346	-9.9658	1.125	-3.816	5.4266	2.6918	-2.114	1.5758	2.3677	3.5669
TCGA_AK_3453	9.30174	1.12168	0.428681	-3.38083	5.94309	2.11474	2.7826	-3.45796	-1.78087	4.69721	3.25794	-3.30759	1.62806	1.65349	2.06385	3.5117	0.21539	-3.81602	1.89759	6.7444	-2.82627	3.9594	-6.50639	0.930521	0.0786333	1.31677	-4.15846	0.692442	-2.59075	1.96938	-2.14557	-4.60821	2.578	1.56124	6.42801	-1.01154	-3.45795	1.76806	-1.57348	4.68263
TCGA_A3_3370	9.6203	1.6374	4.6894	-0.3022	7.8842	0.9115	1.3511	1.7053	-9.9658	-0.5973	-0.4131	-4.2934	-2.3147	-1.1488	-9.9658	0.6425	-3.1714	-1.2142	-0.394	-0.5756	-1.2142	0.4125	-5.0116	0.8647	2.9729	-1.3921	-2.114	-3.0469	-5.0116	1.5465	-0.7588	-3.0469	1.5266	-2.7274	3.8177	-4.035	-2.1779	6.049	2.651	4.391
TCGA_CJ_4908	10.5332	2.6232	5.0027	1.7744	7.8492	4.5711	1.2209	-0.1665	5.6508	-2.9324	-2.3147	-5.5735	-3.3076	-1.0559	-3.0469	-3.3076	-6.5064	-3.3076	-1.0862	-1.2828	-2.2447	-1.8314	-6.5064	-2.0529	-1.8314	-3.816	-5.0116	-4.6082	-9.9658	-0.2845	-2.2447	-9.9658	2.1574	-9.9658	5.575	-5.5735	-5.0116	2.6783	-2.5479	-0.5332
TCGA_B0_5121	10.369	2.2051	4.0884	-1.685	5.4206	4.2204	0.7493	-0.7588	2.2633	-6.5064	-3.0469	-6.5064	-6.5064	-1.5951	-5.5735	-1.7322	-3.458	-4.2934	-1.3921	-1.9942	-4.035	-2.9324	-6.5064	-0.2159	-2.0529	-3.0469	-2.4659	-1.685	-3.458	-1.5105	-3.0469	-9.9658	0.058	-1.8836	3.9956	-4.6082	-6.5064	4.1318	-3.3076	-0.0425
TCGA_B0_4694	10.5885	3.7593	4.8304	2.1313	5.2277	6.1619	4.6866	-0.8339	4.7176	-9.9658	-0.9971	-9.9658	-3.1714	1.9302	-2.0529	-2.9324	-5.5735	-3.458	3.2587	0.2029	0.6239	-0.9686	-3.816	-1.685	-0.1504	0.2998	-5.5735	-2.1779	-9.9658	1.3397	-5.0116	-6.5064	4.5717	-9.9658	3.5547	-1.8836	-4.6082	-0.9132	-2.2447	4.504
TCGA_CJ_4869	10.4854	3.8105	5.4903	-2.7274	4.0636	5.8133	4.5324	-0.6416	1.816	-6.5064	-5.0116	-5.5735	-6.5064	1.9188	-3.0469	-4.035	-2.3884	-3.3076	1.2085	-0.3566	-2.0529	-1.9379	-6.5064	-9.9658	-5.0116	-0.1993	-6.5064	-2.8262	-9.9658	1.9302	0.2642	-6.5064	3.6254	-3.3076	5.5072	-3.1714	-4.6082	-0.1828	0.6699	6.5749
TCGA_CZ_4858	9.5956	6.5407	5.0913	8.5678	6.6744	6.8988	6.4072	2.409	7.5685	-9.9658	-4.035	-9.9658	-5.0116	-4.2934	-9.9658	-4.035	2.0183	-3.3076	-4.2934	-2.3147	-3.3076	5.2601	-6.5064	-2.114	-5.5735	-6.5064	-5.5735	-6.5064	-9.9658	-4.035	-1.9942	-3.816	-1.3921	-3.6259	0.1519	-9.9658	-2.8262	-3.1714	-6.5064	-3.1714
TCGA_B0_4849	12.342	2.3479	6.4722	-0.9132	7.8976	1.2696	2.7073	-1.1811	-3.0469	-3.1714	-1.2142	-9.9658	-2.5479	-0.5543	-9.9658	-4.6082	-9.9658	-3.6259	-1.9942	-1.4305	-9.9658	-3.816	-9.9658	-9.9658	-4.6082	-5.5735	-2.8262	-1.5951	-9.9658	-1.6394	-1.0262	-5.0116	3.4583	-9.9658	6.1839	-0.7834	-3.458	-1.5522	-1.5951	-2.3884
TCGA_CZ_5982	11.9073	1.766	6.1088	-1.4699	5.6378	5.4256	1.1833	-2.3884	-1.1172	-6.5064	-1.7322	-9.9658	-5.5735	0.434	-9.9658	3.1572	-5.5735	-3.3076	-0.5332	-1.5105	-6.5064	-0.7346	-5.5735	0.8408	1.7053	-3.1714	-1.0862	-6.5064	-4.6082	-3.1714	-0.8339	-6.5064	4.182	-4.2934	1.9786	-3.816	-3.816	-1.1811	-3.0469	-2.4659
TCGA_MM_A84U	10.9286	3.868	5.1486	2.1894	6.4086	2.0147	-0.4719	6.7116	-2.1779	-4.2934	-3.816	-9.9658	0.2029	1.0151	-0.2498	-1.6394	-6.5064	-3.816	0.3573	-0.6873	-2.7274	-1.5105	-9.9658	-1.3921	-1.7322	-0.6193	-4.2934	-1.4305	-9.9658	1.8363	-3.458	-6.5064	1.7744	-3.816	6.4527	-4.035	-9.9658	-1.685	-2.1779	2.8641
TCGA_B0_5108	11.4291	0.3346	6.1125	1.0222	7.0225	5.9621	2.8321	-2.8262	6.5267	-6.5064	-3.6259	-9.9658	-4.035	-2.2447	-4.2934	-4.6082	-6.5064	-2.9324	1.5998	0.2881	-1.0862	0.7999	-5.5735	-2.5479	-9.9658	-6.5064	-5.0116	-0.5756	-9.9658	-0.7108	-3.1714	-5.5735	2.2175	-4.6082	4.8365	-9.9658	-9.9658	-1.1172	-5.0116	-2.3884
TCGA_CJ_6031	10.7202	2.7073	4.8146	-1.1172	4.7377	7.1087	1.7575	-0.1187	4.7624	-6.5064	-2.7274	-5.5735	0.24	0.0854	-3.6259	-5.0116	-5.5735	-2.2447	1.949	-0.2498	-0.6416	-1.7322	-5.5735	-2.6349	-1.7809	0.0158	-4.6082	-0.7834	-1.8314	2.6805	-0.7346	-6.5064	3.0002	-2.9324	4.5091	-4.035	-9.9658	0.1388	-3.1714	4.6804
TCGA_B0_4839	10.0565	3.4713	4.0627	-2.7274	5.5993	6.6931	0.5568	4.5711	-1.7809	-9.9658	-4.6082	-9.9658	-3.6259	-0.1031	-4.6082	-6.5064	-9.9658	-4.2934	-1.9379	-1.4699	-6.5064	-1.7809	-6.5064	-4.6082	-6.5064	-0.5543	-4.6082	-1.5522	-1.8836	0.058	-3.816	-6.5064	1.6558	1.7575	0.2154	-0.4131	-9.9658	-1.8314	-2.2447	3.9737
TCGA_BP_4768	10.7166	3.2343	2.4144	0.8805	7.3875	6.7071	0.5069	0.6145	2.108	-5.5735	-5.0116	-5.0116	-6.5064	-4.035	-5.5735	-6.5064	-9.9658	-4.6082	0.0014	-0.6643	-1.4305	-1.5105	-2.5479	-4.6082	1.7489	1.8363	-5.0116	1.1641	-5.0116	-3.6259	-2.4659	-6.5064	3.38	-9.9658	-1.2481	-5.5735	-9.9658	-0.5756	-0.8084	-0.6873
TCGA_B4_5378	10.6813	2.167	2.1509	-1.6394	4.6329	-0.6643	-2.3884	1.0433	-2.6349	2.5804	0.4016	-5.0116	3.4907	0.7748	-2.114	-3.0469	-3.6259	-1.2142	3.1011	5.6659	-3.3076	-0.5973	-9.9658	1.3511	3.8769	3.2158	-1.5105	2.2693	1.6466	6.291	-3.0469	-5.0116	6.3131	2.7161	6.9832	-9.9658	-2.4659	-2.3884	-6.5064	0.2881
TCGA_BP_4338	11.0572	2.167	4.5946	0.4125	3.716	-5.0116	-0.3383	3.3435	0.058	-5.0116	-4.6082	-6.5064	-5.0116	0.4016	2.3843	-9.9658	-1.2828	-3.458	-0.4131	-1.2142	0.7916	-3.458	-3.0469	-5.5735	-3.6259	-3.1714	-6.5064	-4.6082	-9.9658	-0.394	4.1236	-9.9658	1.6695	-1.5951	4.4404	-5.5735	-9.9658	4.208	-3.3076	4.6787
TCGA_B0_5083	6.7259	0.8726	2.7889	-6.5064	1.0779	0.6517	-0.7108	-5.0116	-9.9658	6.9684	0.0014	5.3841	4.0375	0.6517	2.7444	2.0569	-2.3884	1.7097	-1.2142	2.0946	8.5997	1.9188	-6.5064	1.7786	-0.7588	-0.6643	-2.3884	1.2023	-3.3076	4.5324	2.9893	-4.6082	7.6855	1.9895	8.2215	-9.9658	-3.458	-0.6193	-6.5064	3.7248
TCGA_B2_3924	8.87367	1.95892	3.00856	-1.79756	6.75558	0.546947	2.24214	-6.12445	-3.74982	-2.89611	-2.86078	-2.82627	-4.29336	-2.38833	-3.95829	-5.01157	-7.02723	-1.71627	-1.63934	-2.38835	-1.78091	-1.24809	-7.02723	-1.56636	-2.17786	-5.57349	-4.11611	-4.49542	-9.9658	-2.49274	-3.95829	-7.85035	0.342206	-4.39084	1.44413	-5.17568	-2.60531	4.24347	0.645538	-0.108335
TCGA_BP_4781	11.2685	1.412	4.5411	2.826	5.0913	2.9562	-0.3022	-0.6873	-4.6082	-5.0116	1.595	-6.5064	-2.8262	-0.8863	-0.1504	-9.9658	-5.5735	-3.0469	0.2881	0.7748	-0.7108	-3.816	-3.0469	-0.1187	0.8488	-0.2159	-0.9406	1.5415	-9.9658	3.4583	-3.1714	-5.5735	3.5374	-0.9686	2.9052	-4.6082	-6.5064	-0.4325	-1.6394	5.5823
TCGA_BP_4974	10.1732	2.1766	3.4674	-1.5105	7.507	0.4657	0.1124	4.8314	-2.0529	-2.7274	-2.9324	-9.9658	-0.9406	-1.5105	-5.5735	0.0158	-0.7108	-3.3076	-0.9686	-2.8262	-3.458	-1.0559	-5.5735	0.9493	-3.458	-2.4659	-3.6259	-1.0559	-9.9658	0.4233	-2.0529	-3.816	0.4125	-6.5064	5.1273	-0.4719	-3.458	4.8704	3.6018	3.1733
TCGA_A3_3331	10.0451	3.3032	2.4144	-0.0425	7.2271	2.3898	-0.8084	-3.6259	-0.6643	-4.2934	-1.5105	-5.5735	-2.7274	-1.0262	-5.0116	0.8327	-0.3201	-2.8262	-1.5522	-0.0277	-2.3147	0.2762	-5.0116	2.6715	-4.035	-2.0529	-3.816	-3.816	-4.6082	-2.3147	-2.3884	-5.5735	1.9527	-6.5064	1.0779	-4.035	-1.9379	-0.4921	1.0573	4.3681
TCGA_BP_4763	11.8584	2.8542	1.8444	4.0436	2.9747	1.8282	1.2271	-1.5522	8.4118	1.0573	-0.1031	-0.9971	-0.6193	1.1316	-1.0262	-0.2845	-0.9406	-1.4699	-0.2845	1.7954	-0.1345	0.4865	-4.2934	-0.6643	1.5165	-0.8863	-2.0529	-0.5973	-9.9658	1.5115	0.1388	-6.5064	3.3278	-4.6082	6.9604	-2.9324	-5.5735	0.058	-0.6193	3.6771
