# Supplementary material for: Construction of a novel gene-based model for prognosis prediction of clear cell renal cell carcinoma
Source: Cancer Cell Int. 2020 Jan 28;20:27. doi: 10.1186/s12935-020-1113-6 (PMC6986036; doi:10.1186/s12935-020-1113-6)
Supplement: Supplementary file 9 — Additional file 9: Table S4. Gene ontology (GO) enrichment analysis of 399 DEGs. [file 12935_2020_1113_MOESM9_ESM.xlsx]

## Sheet: 工作表1
Table S4: Gene ontology (GO) enrichment analysis of 399 DEGs
GO	Category	Description	Count	Log10(P)	Log10(q)
GO:0015077	GO Molecular Functions	monovalent inorganic cation transmembrane transporter activity	35	-15.74	-11.57
GO:0098771	GO Biological Processes	inorganic ion homeostasis	45	-13.38	-9.88
GO:0001656	GO Biological Processes	metanephros development	16	-11.86	-8.54
GO:0007588	GO Biological Processes	excretion	14	-11.85	-8.54
GO:0045177	GO Cellular Components	apical part of cell	30	-11.69	-8.49
GO:0016323	GO Cellular Components	basolateral plasma membrane	22	-10.91	-7.79
GO:0022838	GO Molecular Functions	substrate-specific channel activity	30	-10.49	-7.44
GO:0006820	GO Biological Processes	anion transport	36	-10.01	-7.02
GO:0098659	GO Biological Processes	inorganic cation import across plasma membrane	13	-9.03	-6.2
GO:0031225	GO Cellular Components	anchored component of membrane	17	-8.5	-5.69
GO:0005539	GO Molecular Functions	glycosaminoglycan binding	19	-8.01	-5.29
GO:0007423	GO Biological Processes	sensory organ development	29	-7.45	-4.8
GO:0006885	GO Biological Processes	regulation of pH	12	-7.15	-4.51
GO:0048608	GO Biological Processes	reproductive structure development	24	-6.64	-4.07
GO:0071363	GO Biological Processes	cellular response to growth factor stimulus	32	-6.58	-4.02
GO:0050878	GO Biological Processes	regulation of body fluid levels	26	-6.52	-3.98
GO:0007389	GO Biological Processes	pattern specification process	24	-6.39	-3.85
GO:0098793	GO Cellular Components	presynapse	25	-6.19	-3.69
GO:0022600	GO Biological Processes	digestive system process	11	-6.13	-3.64
GO:0072044	GO Biological Processes	collecting duct development	5	-5.88	-3.44
