# Supplementary material for: Construction of a novel gene-based model for prognosis prediction of clear cell renal cell carcinoma
Source: Cancer Cell Int. 2020 Jan 28;20:27. doi: 10.1186/s12935-020-1113-6 (PMC6986036; doi:10.1186/s12935-020-1113-6)
Supplement: Supplementary file 11 — Additional file 11: Table S5. Kyoto Encyclopedia of Genes and Genomes (KEGG) pathways analysis of 399 DEGs. [file 12935_2020_1113_MOESM11_ESM.xlsx]

## Sheet: 工作表1
Table S5: Kyoto Encyclopedia of Genes and Genomes (KEGG) pathways analysis of 399 DEGs
GO	Category	Description	Count	Log10(P)	Log10(q)
hsa04966	KEGG Pathway	Collecting duct acid secretion	6	-5.39	-2.66
hsa04960	KEGG Pathway	Aldosterone-regulated sodium reabsorption	6	-4.55	-2.13
hsa00350	KEGG Pathway	Tyrosine metabolism	5	-3.61	-1.38
hsa04610	KEGG Pathway	Complement and coagulation cascades	7	-3.51	-1.38
hsa04080	KEGG Pathway	Neuroactive ligand-receptor interaction	13	-3.16	-1.13
hsa00590	KEGG Pathway	Arachidonic acid metabolism	5	-2.46	-0.64
hsa03320	KEGG Pathway	PPAR signaling pathway	5	-2.19	-0.52
hsa04971	KEGG Pathway	Gastric acid secretion	5	-2.11	-0.52
hsa04550	KEGG Pathway	Signaling pathways regulating pluripotency of stem cells	7	-2.1	-0.52
hsa04913	KEGG Pathway	Ovarian steroidogenesis	4	-2.05	-0.52
hsa04978	KEGG Pathway	Mineral absorption	4	-2.02	-0.52
hsa04514	KEGG Pathway	Cell adhesion molecules (CAMs)	7	-2.02	-0.52
hsa04020	KEGG Pathway	Calcium signaling pathway	8	-1.98	-0.51
hsa05218	KEGG Pathway	Melanoma	4	-1.58	-0.34
hsa04975	KEGG Pathway	Fat digestion and absorption	3	-1.53	-0.31
hsa04060	KEGG Pathway	Cytokine-cytokine receptor interaction	9	-1.46	-0.29
hsa00565	KEGG Pathway	Ether lipid metabolism	3	-1.43	-0.27
hsa04724	KEGG Pathway	Glutamatergic synapse	5	-1.4	-0.26
hsa04961	KEGG Pathway	Endocrine and other factor-regulated calcium reabsorption	3	-1.38	-0.25
